# Supplementary material for: Cumulative ROC curves for discriminating three or more ordinal outcomes with cutpoints on a shared continuous measurement scale
Source: PLoS One. 2019 Aug 30;14(8):e0221433. doi: 10.1371/journal.pone.0221433 (PMC6716631; doi:10.1371/journal.pone.0221433)
Supplement: S1 Programs — A SAS macro that implements cumulative ROC curve analysis for three-level (ternary) ordinal outcomes, as described in this article. Requires SAS v9.4 or later. (ZIP) [file pone.0221433.s001.zip]

Archive with 45 entries (34 files):
- cumRoc3/
- cumRoc3/.gitignore
- cumRoc3/LICENSE
- cumRoc3/README.md
- cumRoc3/corkCumRoc3_CALL.sas
- cumRoc3/cumRoc3_MAIN_DOC.md
- cumRoc3/data/
- cumRoc3/data/cork/
- cumRoc3/data/cork/README_SI2.md
- cumRoc3/data/cork/cork_SI2.csv
- cumRoc3/data/cork/demoCork.sas
- cumRoc3/data/nnal/
- cumRoc3/data/nnal/README_SI3.md
- cumRoc3/data/nnal/demoNnal.sas
- cumRoc3/data/nnal/nhanes_SI3.csv
- cumRoc3/images/
- cumRoc3/images/cork/
- cumRoc3/images/cork/ROC0_quality_dArea_PO_2019_DEMO.PNG
- cumRoc3/images/cork/ROC1_quality_dArea_PO_2019_DEMO.PNG
- cumRoc3/images/cork/placeholder.txt
- cumRoc3/images/nnal/
- cumRoc3/images/nnal/ROC0_shsX3_URXNALln_NPO_2019_DEMO.PNG
- cumRoc3/images/nnal/ROC1_shsX3_URXNALln_NPO_2019_DEMO.PNG
- cumRoc3/images/nnal/placeholder.txt
- cumRoc3/macros/
- cumRoc3/macros/00_preCheck_MAC.sas
- cumRoc3/macros/01_dataPre_MAC.sas
- cumRoc3/macros/02_cr3_1Logit_MAC.sas
- cumRoc3/macros/03_cr3_2ROC_MAC.sas
- cumRoc3/macros/04_cut3Base_MAC.sas
- cumRoc3/macros/05_cut3Parmx_MAC.sas
- cumRoc3/macros/06_parmx95_MAC.sas
- cumRoc3/macros/07_cr3Results_MAC.sas
- cumRoc3/macros/cumRoc3_MAIN_MAC.sas
- cumRoc3/macros/words_MAC.sas
- cumRoc3/nnalCumRoc3_CALL.sas
- cumRoc3/output/
- cumRoc3/output/cork/
- cumRoc3/output/cork/CUMROC3_quality_dArea_PO_2019_DEMO.TXT
- cumRoc3/output/cork/CUMROC3_quality_dArea_PO_CONTENTS_2019_DEMO.TXT
- cumRoc3/output/cork/placeholder.txt
- cumRoc3/output/nnal/
- cumRoc3/output/nnal/CUMROC3_shsX3_URXNALln_NPO_2019_DEMO.TXT
- cumRoc3/output/nnal/CUMROC3_shsX3_URXNALln_NPO_CONTENTS_2019_DEMO.TXT
- cumRoc3/output/nnal/placeholder.txt
