# Supplementary material for: Cumulative ROC curves for discriminating three or more ordinal outcomes with cutpoints on a shared continuous measurement scale
Source: PLoS One. 2019 Aug 30;14(8):e0221433. doi: 10.1371/journal.pone.0221433 (PMC6716631; doi:10.1371/journal.pone.0221433)
Supplement: S1 Programs — A SAS macro that implements cumulative ROC curve analysis for three-level (ternary) ordinal outcomes, as described in this article. Requires SAS v9.4 or later. (ZIP) [file pone.0221433.s001.zip › cumRoc3/LICENSE]

    ##########################################################################
    ##########################################################################
    License     Apache-2.0 Apache License 2.0
    Copyright   CC-BY-4.0 Creative Commons Attribution 4.0 International Public License
    ##########################################################################
    Author: B. Rey de Castro, Sc.D., rdecastro@cdc.gov
    Centers for Disease Control and Prevention, Atlanta, Georgia, USA

    DISCLAIMER
    The findings and conclusions in this report are those of the author and do
    not necessarily represent the views of the Centers for Disease Control and
    Prevention. Use of trade names is for identification only and does not imply
    endorsement by the Centers for Disease Control and Prevention.

    ##########################################################################

                                 Apache License
                           Version 2.0, January 2004
                        http://www.apache.org/licenses/

   TERMS AND CONDITIONS FOR USE, REPRODUCTION, AND DISTRIBUTION

   1. Definitions.

      "License" shall mean the terms and conditions for use, reproduction,
      and distribution as defined by Sections 1 through 9 of this document.

      "Licensor" shall mean the copyright owner or entity authorized by
      the copyright owner that is granting the License.

      "Legal Entity" shall mean the union of the acting entity and all
      other entities that control, are controlled by, or are under common
      control with that entity. For the purposes of this definition,
      "control" means (i) the power, direct or indirect, to cause the
      direction or management of such entity, whether by contract or
      otherwise, or (ii) ownership of fifty percent (50%) or more of the
      outstanding shares, or (iii) beneficial ownership of such entity.

      "You" (or "Your") shall mean an individual or Legal Entity
      exercising permissions granted by this License.

      "Source" form shall mean the preferred form for making modifications,
      including but not limited to software source code, documentation
      source, and configuration files.

      "Object" form shall mean any form resulting from mechanical
      transformation or translation of a Source form, including but
      not limited to compiled object code, generated documentation,
      and conversions to other media types.

      "Work" shall mean the work of authorship, whether in Source or
      Object form, made available under the License, as indicated by a
      copyright notice that is included in or attached to the work
      (an example is provided in the Appendix below).

      "Derivative Works" shall mean any work, whether in Source or Object
      form, that is based on (or derived from) the Work and for which the
      editorial revisions, annotations, elaborations, or other modifications
      represent, as a whole, an original work of authorship. For the purposes
      of this License, Derivative Works shall not include works that remain
      separable from, or merely link (or bind by name) to the interfaces of,
      the Work and Derivative Works thereof.

      "Contribution" shall mean any work of authorship, including
      the original version of the Work and any modifications or additions
      to that Work or Derivative Works thereof, that is intentionally
      submitted to Licensor for inclusion in the Work by the copyright owner
      or by an individual or Legal Entity authorized to submit on behalf of
      the copyright owner. For the purposes of this definition, "submitted"
      means any form of electronic, verbal, or written communication sent
      to the Licensor or its representatives, including but not limited to
      communication on electronic mailing lists, source code control systems,
      and issue tracking systems that are managed by, or on behalf of, the
      Licensor for the purpose of discussing and improving the Work, but
      excluding communication that is conspicuously marked or otherwise
      designated in writing by the copyright owner as "Not a Contribution."

      "Contributor" shall mean Licensor and any individual or Legal Entity
      on behalf of whom a Contribution has been received by Licensor and
      subsequently incorporated within the Work.

   2. Grant of Copyright License. Subject to the terms and conditions of
      this License, each Contributor hereby grants to You a perpetual,
      worldwide, non-exclusive, no-charge, royalty-free, irrevocable
      copyright license to reproduce, prepare Derivative Works of,
      publicly display, publicly perform, sublicense, and distribute the
      Work and such Derivative Works in Source or Object form.

   3. Grant of Patent License. Subject to the terms and conditions of
      this License, each Contributor hereby grants to You a perpetual,
      worldwide, non-exclusive, no-charge, royalty-free, irrevocable
      (except as stated in this section) patent license to make, have made,
      use, offer to sell, sell, import, and otherwise transfer the Work,
      where such license applies only to those patent claims licensable
      by such Contributor that are necessarily infringed by their
      Contribution(s) alone or by combination of their Contribution(s)
      with the Work to which such Contribution(s) was submitted. If You
      institute patent litigation against any entity (including a
      cross-claim or counterclaim in a lawsuit) alleging that the Work
      or a Contribution incorporated within the Work constitutes direct
      or contributory patent infringement, then any patent licenses
      granted to You under this License for that Work shall terminate
      as of the date such litigation is filed.

   4. Redistribution. You may reproduce and distribute copies of the
      Work or Derivative Works thereof in any medium, with or without
      modifications, and in Source or Object form, provided that You
      meet the following conditions:

      (a) You must give any other recipients of the Work or
          Derivative Works a copy of this License; and

      (b) You must cause any modified files to carry prominent notices
          stating that You changed the files; and

      (c) You must retain, in the Source form of any Derivative Works
          that You distribute, all copyright, patent, trademark, and
          attribution notices from the Source form of the Work,
          excluding those notices that do not pertain to any part of
          the Derivative Works; and

      (d) If the Work includes a "NOTICE" text file as part of its
          distribution, then any Derivative Works that You distribute must
          include a readable copy of the attribution notices contained
          within such NOTICE file, excluding those notices that do not
          pertain to any part of the Derivative Works, in at least one
          of the following places: within a NOTICE text file distributed
          as part of the Derivative Works; within the Source form or
          documentation, if provided along with the Derivative Works; or,
          within a display generated by the Derivative Works, if and
          wherever such third-party notices normally appear. The contents
          of the NOTICE file are for informational purposes only and
          do not modify the License. You may add Your own attribution
          notices within Derivative Works that You distribute, alongside
          or as an addendum to the NOTICE text from the Work, provided
          that such additional attribution notices cannot be construed
          as modifying the License.

      You may add Your own copyright statement to Your modifications and
      may provide additional or different license terms and conditions
      for use, reproduction, or distribution of Your modifications, or
      for any such Derivative Works as a whole, provided Your use,
      reproduction, and distribution of the Work otherwise complies with
      the conditions stated in this License.

   5. Submission of Contributions. Unless You explicitly state otherwise,
      any Contribution intentionally submitted for inclusion in the Work
      by You to the Licensor shall be under the terms and conditions of
      this License, without any additional terms or conditions.
      Notwithstanding the above, nothing herein shall supersede or modify
      the terms of any separate license agreement you may have executed
      with Licensor regarding such Contributions.

   6. Trademarks. This License does not grant permission to use the trade
      names, trademarks, service marks, or product names of the Licensor,
      except as required for reasonable and customary use in describing the
      origin of the Work and reproducing the content of the NOTICE file.

   7. Disclaimer of Warranty. Unless required by applicable law or
      agreed to in writing, Licensor provides the Work (and each
      Contributor provides its Contributions) on an "AS IS" BASIS,
      WITHOUT WARRANTIES OR CONDITIONS OF ANY KIND, either express or
      implied, including, without limitation, any warranties or conditions
      of TITLE, NON-INFRINGEMENT, MERCHANTABILITY, or FITNESS FOR A
      PARTICULAR PURPOSE. You are solely responsible for determining the
      appropriateness of using or redistributing the Work and assume any
      risks associated with Your exercise of permissions under this License.

   8. Limitation of Liability. In no event and under no legal theory,
      whether in tort (including negligence), contract, or otherwise,
      unless required by applicable law (such as deliberate and grossly
      negligent acts) or agreed to in writing, shall any Contributor be
      liable to You for damages, including any direct, indirect, special,
      incidental, or consequential damages of any character arising as a
      result of this License or out of the use or inability to use the
      Work (including but not limited to damages for loss of goodwill,
      work stoppage, computer failure or malfunction, or any and all
      other commercial damages or losses), even if such Contributor
      has been advised of the possibility of such damages.

   9. Accepting Warranty or Additional Liability. While redistributing
      the Work or Derivative Works thereof, You may choose to offer,
      and charge a fee for, acceptance of support, warranty, indemnity,
      or other liability obligations and/or rights consistent with this
      License. However, in accepting such obligations, You may act only
      on Your own behalf and on Your sole responsibility, not on behalf
      of any other Contributor, and only if You agree to indemnify,
      defend, and hold each Contributor harmless for any liability
      incurred by, or claims asserted against, such Contributor by reason
      of your accepting any such warranty or additional liability.

   END OF TERMS AND CONDITIONS

   APPENDIX: How to apply the Apache License to your work.

      To apply the Apache License to your work, attach the following
      boilerplate notice, with the fields enclosed by brackets "[]"
      replaced with your own identifying information. (Don't include
      the brackets!)  The text should be enclosed in the appropriate
      comment syntax for the file format. We also recommend that a
      file or class name and description of purpose be included on the
      same "printed page" as the copyright notice for easier
      identification within third-party archives.

   Copyright [yyyy] [name of copyright owner]

   Licensed under the Apache License, Version 2.0 (the "License");
   you may not use this file except in compliance with the License.
   You may obtain a copy of the License at

       http://www.apache.org/licenses/LICENSE-2.0

   Unless required by applicable law or agreed to in writing, software
   distributed under the License is distributed on an "AS IS" BASIS,
   WITHOUT WARRANTIES OR CONDITIONS OF ANY KIND, either express or implied.
   See the License for the specific language governing permissions and
   limitations under the License.

    ##########################################################################

        Creative Commons Attribution 4.0 International Public License

By exercising the Licensed Rights (defined below), You accept and agree to be
bound by the terms and conditions of this Creative Commons Attribution 4.0
International Public License ("Public License"). To the extent this Public
License may be interpreted as a contract, You are granted the Licensed Rights
in consideration of Your acceptance of these terms and conditions, and the
Licensor grants You such rights in consideration of benefits the Licensor
receives from making the Licensed Material available under these terms and
conditions.

Section 1 – Definitions.

Adapted Material means material subject to Copyright and Similar Rights that
is derived from or based upon the Licensed Material and in which the Licensed
Material is translated, altered, arranged, transformed, or otherwise modified
in a manner requiring permission under the Copyright and Similar Rights held
by the Licensor. For purposes of this Public License, where the Licensed
Material is a musical work, performance, or sound recording, Adapted Material
is always produced where the Licensed Material is synched in timed relation
with a moving image.
Adapter's License means the license You apply to Your Copyright and Similar
Rights in Your contributions to Adapted Material in accordance with the terms
and conditions of this Public License.
Copyright and Similar Rights means copyright and/or similar rights closely
related to copyright including, without limitation, performance, broadcast,
sound recording, and Sui Generis Database Rights, without regard to how the
rights are labeled or categorized. For purposes of this Public License, the
rights specified in Section 2(b)(1)-(2) are not Copyright and Similar Rights.
Effective Technological Measures means those measures that, in the absence of
proper authority, may not be circumvented under laws fulfilling obligations
under Article 11 of the WIPO Copyright Treaty adopted on December 20, 1996,
and/or similar international agreements.
Exceptions and Limitations means fair use, fair dealing, and/or any other
exception or limitation to Copyright and Similar Rights that applies to Your
use of the Licensed Material.
Licensed Material means the artistic or literary work, database, or other
material to which the Licensor applied this Public License.
Licensed Rights means the rights granted to You subject to the terms and
conditions of this Public License, which are limited to all Copyright and
Similar Rights that apply to Your use of the Licensed Material and that the
Licensor has authority to license.
Licensor means the individual(s) or entity(ies) granting rights under this
Public License.
Share means to provide material to the public by any means or process that
requires permission under the Licensed Rights, such as reproduction, public
display, public performance, distribution, dissemination, communication, or
importation, and to make material available to the public including in ways
that members of the public may access the material from a place and at a time
individually chosen by them.
Sui Generis Database Rights means rights other than copyright resulting from
Directive 96/9/EC of the European Parliament and of the Council of 11 March
1996 on the legal protection of databases, as amended and/or succeeded, as
well as other essentially equivalent rights anywhere in the world.
You means the individual or entity exercising the Licensed Rights under this
Public License. Your has a corresponding meaning.
Section 2 – Scope.

License grant.
Subject to the terms and conditions of this Public License, the Licensor
hereby grants You a worldwide, royalty-free, non-sublicensable, non-exclusive,
irrevocable license to exercise the Licensed Rights in the Licensed Material
to:
reproduce and Share the Licensed Material, in whole or in part; and
produce, reproduce, and Share Adapted Material.
Exceptions and Limitations. For the avoidance of doubt, where Exceptions and
Limitations apply to Your use, this Public License does not apply, and You do
not need to comply with its terms and conditions.
Term. The term of this Public License is specified in Section 6(a).
Media and formats; technical modifications allowed. The Licensor authorizes
You to exercise the Licensed Rights in all media and formats whether now known
or hereafter created, and to make technical modifications necessary to do so.
The Licensor waives and/or agrees not to assert any right or authority to
forbid You from making technical modifications necessary to exercise the
Licensed Rights, including technical modifications necessary to circumvent
Effective Technological Measures. For purposes of this Public License, simply
making modifications authorized by this Section 2(a)(4) never produces Adapted
Material.
Downstream recipients.
Offer from the Licensor – Licensed Material. Every recipient of the Licensed
Material automatically receives an offer from the Licensor to exercise the
Licensed Rights under the terms and conditions of this Public License.
No downstream restrictions. You may not offer or impose any additional or
different terms or conditions on, or apply any Effective Technological
Measures to, the Licensed Material if doing so restricts exercise of the
Licensed Rights by any recipient of the Licensed Material.
No endorsement. Nothing in this Public License constitutes or may be construed
as permission to assert or imply that You are, or that Your use of the
Licensed Material is, connected with, or sponsored, endorsed, or granted
official status by, the Licensor or others designated to receive attribution
as provided in Section 3(a)(1)(A)(i).
Other rights.

Moral rights, such as the right of integrity, are not licensed under this
Public License, nor are publicity, privacy, and/or other similar personality
rights; however, to the extent possible, the Licensor waives and/or agrees not
to assert any such rights held by the Licensor to the limited extent necessary
to allow You to exercise the Licensed Rights, but not otherwise.
Patent and trademark rights are not licensed under this Public License.
To the extent possible, the Licensor waives any right to collect royalties
from You for the exercise of the Licensed Rights, whether directly or through
a collecting society under any voluntary or waivable statutory or compulsory
licensing scheme. In all other cases the Licensor expressly reserves any right
to collect such royalties.
Section 3 – License Conditions.

Your exercise of the Licensed Rights is expressly made subject to the
following conditions.

Attribution.

If You Share the Licensed Material (including in modified form), You must:

retain the following if it is supplied by the Licensor with the Licensed
Material:
identification of the creator(s) of the Licensed Material and any others
designated to receive attribution, in any reasonable manner requested by the
Licensor (including by pseudonym if designated);
a copyright notice;
a notice that refers to this Public License;
a notice that refers to the disclaimer of warranties;
a URI or hyperlink to the Licensed Material to the extent reasonably
practicable;
indicate if You modified the Licensed Material and retain an indication of any
previous modifications; and
indicate the Licensed Material is licensed under this Public License, and
include the text of, or the URI or hyperlink to, this Public License.
You may satisfy the conditions in Section 3(a)(1) in any reasonable manner
based on the medium, means, and context in which You Share the Licensed
Material. For example, it may be reasonable to satisfy the conditions by
providing a URI or hyperlink to a resource that includes the required
information.
If requested by the Licensor, You must remove any of the information required
by Section 3(a)(1)(A) to the extent reasonably practicable.
If You Share Adapted Material You produce, the Adapter's License You apply
must not prevent recipients of the Adapted Material from complying with this
Public License.
Section 4 – Sui Generis Database Rights.

Where the Licensed Rights include Sui Generis Database Rights that apply to
Your use of the Licensed Material:

for the avoidance of doubt, Section 2(a)(1) grants You the right to extract,
reuse, reproduce, and Share all or a substantial portion of the contents of
the database;
if You include all or a substantial portion of the database contents in a
database in which You have Sui Generis Database Rights, then the database in
which You have Sui Generis Database Rights (but not its individual contents)
is Adapted Material; and
You must comply with the conditions in Section 3(a) if You Share all or a
substantial portion of the contents of the database.
For the avoidance of doubt, this Section 4 supplements and does not replace
Your obligations under this Public License where the Licensed Rights include
other Copyright and Similar Rights.
Section 5 – Disclaimer of Warranties and Limitation of Liability.

Unless otherwise separately undertaken by the Licensor, to the extent
possible, the Licensor offers the Licensed Material as-is and as-available,
and makes no representations or warranties of any kind concerning the Licensed
Material, whether express, implied, statutory, or other. This includes,
without limitation, warranties of title, merchantability, fitness for a
particular purpose, non-infringement, absence of latent or other defects,
accuracy, or the presence or absence of errors, whether or not known or
discoverable. Where disclaimers of warranties are not allowed in full or in
part, this disclaimer may not apply to You.
To the extent possible, in no event will the Licensor be liable to You on any
legal theory (including, without limitation, negligence) or otherwise for any
direct, special, indirect, incidental, consequential, punitive, exemplary, or
other losses, costs, expenses, or damages arising out of this Public License
or use of the Licensed Material, even if the Licensor has been advised of the
possibility of such losses, costs, expenses, or damages. Where a limitation of
liability is not allowed in full or in part, this limitation may not apply to
You.
The disclaimer of warranties and limitation of liability provided above shall
be interpreted in a manner that, to the extent possible, most closely
approximates an absolute disclaimer and waiver of all liability.
Section 6 – Term and Termination.

This Public License applies for the term of the Copyright and Similar Rights
licensed here. However, if You fail to comply with this Public License, then
Your rights under this Public License terminate automatically.
Where Your right to use the Licensed Material has terminated under Section
6(a), it reinstates:

automatically as of the date the violation is cured, provided it is cured
within 30 days of Your discovery of the violation; or
upon express reinstatement by the Licensor.
For the avoidance of doubt, this Section 6(b) does not affect any right the
Licensor may have to seek remedies for Your violations of this Public License.
For the avoidance of doubt, the Licensor may also offer the Licensed Material
under separate terms or conditions or stop distributing the Licensed Material
at any time; however, doing so will not terminate this Public License.
Sections 1, 5, 6, 7, and 8 survive termination of this Public License.
Section 7 – Other Terms and Conditions.

The Licensor shall not be bound by any additional or different terms or
conditions communicated by You unless expressly agreed.
Any arrangements, understandings, or agreements regarding the Licensed
Material not stated herein are separate from and independent of the terms and
conditions of this Public License.
Section 8 – Interpretation.

For the avoidance of doubt, this Public License does not, and shall not be
interpreted to, reduce, limit, restrict, or impose conditions on any use of
the Licensed Material that could lawfully be made without permission under
this Public License.
To the extent possible, if any provision of this Public License is deemed
unenforceable, it shall be automatically reformed to the minimum extent
necessary to make it enforceable. If the provision cannot be reformed, it
shall be severed from this Public License without affecting the enforceability
of the remaining terms and conditions.
No term or condition of this Public License will be waived and no failure to
comply consented to unless expressly agreed to by the Licensor.
Nothing in this Public License constitutes or may be interpreted as a
limitation upon, or waiver of, any privileges and immunities that apply to the
Licensor or You, including from the legal processes of any jurisdiction or
authority.
