# Supplementary material for: Cumulative ROC curves for discriminating three or more ordinal outcomes with cutpoints on a shared continuous measurement scale
Source: PLoS One. 2019 Aug 30;14(8):e0221433. doi: 10.1371/journal.pone.0221433 (PMC6716631; doi:10.1371/journal.pone.0221433)
Supplement: S1 Programs — A SAS macro that implements cumulative ROC curve analysis for three-level (ternary) ordinal outcomes, as described in this article. Requires SAS v9.4 or later. (ZIP) [file pone.0221433.s001.zip › cumRoc3/data/nnal/nhanes_SI3.csv]

SEQN	SDDSRVYR	URXNALln	shsX3_C	shsX3
41493	5	-1.210661792	Combusted tobacco, Exclusive	2
41494	5	-4.335143049	Combusted tobacco, Exclusive	2
41502	5	-1.74869998	Combusted tobacco, Exclusive	2
41523	5	-6.032286542	Combusted tobacco, Exclusive	2
41540	5	-1.725971729	Combusted tobacco, Exclusive	2
41545	5	-1.777856564	Combusted tobacco, Exclusive	2
41556	5	-0.113168698	Combusted tobacco, Exclusive	2
41567	5	-0.393042588	Combusted tobacco, Exclusive	2
41570	5	-0.230671818	Combusted tobacco, Exclusive	2
41574	5	0.364643114	Combusted tobacco, Exclusive	2
41576	5	-1.090644119	Combusted tobacco, Exclusive	2
41594	5	-4.342805922	Combusted tobacco, Exclusive	2
41595	5	-1.766091722	Combusted tobacco, Exclusive	2
41600	5	-2.189256408	Combusted tobacco, Exclusive	2
41615	5	-0.867500568	Combusted tobacco, Exclusive	2
41623	5	-4.199705078	Combusted tobacco, Exclusive	2
41626	5	-5.683979847	Combusted tobacco, Exclusive	2
41635	5	-2.983803703	Combusted tobacco, Exclusive	2
41670	5	-1.336742582	Combusted tobacco, Exclusive	2
41675	5	-0.278392026	Combusted tobacco, Exclusive	2
41682	5	-5.546778726	Combusted tobacco, Exclusive	2
41688	5	0.488580015	Combusted tobacco, Exclusive	2
41693	5	-0.767870727	Combusted tobacco, Exclusive	2
41700	5	0.947789399	Combusted tobacco, Exclusive	2
41705	5	-0.037701867	Combusted tobacco, Exclusive	2
41710	5	-1.491654877	Combusted tobacco, Exclusive	2
41713	5	0.254642218	Combusted tobacco, Exclusive	2
41719	5	-3.641995868	Combusted tobacco, Exclusive	2
41721	5	-0.140412154	Combusted tobacco, Exclusive	2
41758	5	-2.453407983	Combusted tobacco, Exclusive	2
41759	5	-0.913793852	Combusted tobacco, Exclusive	2
41782	5	-0.978166136	Combusted tobacco, Exclusive	2
41785	5	-1.005121946	Combusted tobacco, Exclusive	2
41794	5	-1.171182982	Combusted tobacco, Exclusive	2
41809	5	-0.119910297	Combusted tobacco, Exclusive	2
41815	5	-1.205974807	Combusted tobacco, Exclusive	2
41819	5	-2.622790357	Combusted tobacco, Exclusive	2
41825	5	-0.324346057	Combusted tobacco, Exclusive	2
41834	5	-5.546778726	Combusted tobacco, Exclusive	2
41843	5	-2.583622623	Combusted tobacco, Exclusive	2
41844	5	-2.510840032	Combusted tobacco, Exclusive	2
41855	5	-7.824046011	Combusted tobacco, Exclusive	2
41857	5	-0.610645959	Combusted tobacco, Exclusive	2
41858	5	-1.46967597	Combusted tobacco, Exclusive	2
41878	5	0.029558802	Combusted tobacco, Exclusive	2
41888	5	-1.452434164	Combusted tobacco, Exclusive	2
41895	5	-2.995732274	Combusted tobacco, Exclusive	2
41896	5	-0.638658995	Combusted tobacco, Exclusive	2
41912	5	-2.507152259	Combusted tobacco, Exclusive	2
41914	5	-1.171182982	Combusted tobacco, Exclusive	2
41918	5	-0.980829253	Combusted tobacco, Exclusive	2
41924	5	-0.978166136	Combusted tobacco, Exclusive	2
41926	5	-1.127011763	Combusted tobacco, Exclusive	2
41929	5	-1.671313316	Combusted tobacco, Exclusive	2
41942	5	-1.546463113	Combusted tobacco, Exclusive	2
41947	5	-1.435484605	Combusted tobacco, Exclusive	2
41971	5	-2.225624052	Combusted tobacco, Exclusive	2
41973	5	-1.139434283	Combusted tobacco, Exclusive	2
41985	5	-5.449140256	Combusted tobacco, Exclusive	2
41988	5	-0.177931208	Combusted tobacco, Exclusive	2
41991	5	-5.991464547	Combusted tobacco, Exclusive	2
41993	5	-0.193584749	Combusted tobacco, Exclusive	2
41998	5	-2.360214206	Combusted tobacco, Exclusive	2
42003	5	-2.024953356	Combusted tobacco, Exclusive	2
42005	5	-2.128631786	Combusted tobacco, Exclusive	2
42023	5	-1.394326533	Combusted tobacco, Exclusive	2
42025	5	-0.343899752	Combusted tobacco, Exclusive	2
42028	5	-2.047942875	Combusted tobacco, Exclusive	2
42040	5	-2.393604491	Combusted tobacco, Exclusive	2
42055	5	-0.32573014	Combusted tobacco, Exclusive	2
42057	5	0.058268908	Combusted tobacco, Exclusive	2
42062	5	-0.168418652	Combusted tobacco, Exclusive	2
42066	5	-1.814005078	Combusted tobacco, Exclusive	2
42069	5	-0.653926467	Combusted tobacco, Exclusive	2
42071	5	-3.496607566	Combusted tobacco, Exclusive	2
42075	5	-1.259485514	Combusted tobacco, Exclusive	2
42077	5	-0.695149183	Combusted tobacco, Exclusive	2
42082	5	-0.103140759	Combusted tobacco, Exclusive	2
42083	5	0.029558802	Combusted tobacco, Exclusive	2
42085	5	-1.224175512	Combusted tobacco, Exclusive	2
42108	5	0.019802627	Combusted tobacco, Exclusive	2
42126	5	-1.058430499	Combusted tobacco, Exclusive	2
42131	5	-0.599656837	Combusted tobacco, Exclusive	2
42143	5	-0.54818141	Combusted tobacco, Exclusive	2
42144	5	-1.820158944	Combusted tobacco, Exclusive	2
42163	5	-1.070024832	Combusted tobacco, Exclusive	2
42165	5	-1.142564176	Combusted tobacco, Exclusive	2
42168	5	-3.132698129	Combusted tobacco, Exclusive	2
42179	5	-0.359536176	Combusted tobacco, Exclusive	2
42183	5	-2.761450978	Combusted tobacco, Exclusive	2
42187	5	-1.461017907	Combusted tobacco, Exclusive	2
42199	5	-7.824046011	Combusted tobacco, Exclusive	2
42206	5	-1.032824548	Combusted tobacco, Exclusive	2
42210	5	1.519513205	Combusted tobacco, Exclusive	2
42245	5	-7.824046011	Combusted tobacco, Exclusive	2
42255	5	-0.400477567	Combusted tobacco, Exclusive	2
42268	5	-2.189256408	Combusted tobacco, Exclusive	2
42273	5	-2.162823151	Combusted tobacco, Exclusive	2
42274	5	-4.803621125	Combusted tobacco, Exclusive	2
42284	5	-3.615628992	Combusted tobacco, Exclusive	2
42287	5	-1.237874356	Combusted tobacco, Exclusive	2
42288	5	-2.95459033	Combusted tobacco, Exclusive	2
42299	5	-0.153151179	Combusted tobacco, Exclusive	2
42315	5	-0.423120043	Combusted tobacco, Exclusive	2
42318	5	-0.573410499	Combusted tobacco, Exclusive	2
42319	5	-2.614559858	Combusted tobacco, Exclusive	2
42335	5	-1.152013065	Combusted tobacco, Exclusive	2
42350	5	-0.444725822	Combusted tobacco, Exclusive	2
42361	5	-0.636766847	Combusted tobacco, Exclusive	2
42362	5	-1.431291727	Combusted tobacco, Exclusive	2
42375	5	-2.679462744	Combusted tobacco, Exclusive	2
42381	5	0.029558802	Combusted tobacco, Exclusive	2
42389	5	-0.691149178	Combusted tobacco, Exclusive	2
42391	5	0.530628251	Combusted tobacco, Exclusive	2
42399	5	-2.880619466	Combusted tobacco, Exclusive	2
42415	5	-0.896488105	Combusted tobacco, Exclusive	2
42428	5	-0.705219762	Combusted tobacco, Exclusive	2
42433	5	0.157003749	Combusted tobacco, Exclusive	2
42434	5	-4.110473944	Combusted tobacco, Exclusive	2
42435	5	-6.074846156	Combusted tobacco, Exclusive	2
42440	5	-4.500810171	Combusted tobacco, Exclusive	2
42441	5	-0.84629836	Combusted tobacco, Exclusive	2
42477	5	-1.795767491	Combusted tobacco, Exclusive	2
42482	5	-0.63111179	Combusted tobacco, Exclusive	2
42493	5	-2.017406151	Combusted tobacco, Exclusive	2
42495	5	-1.237874356	Combusted tobacco, Exclusive	2
42496	5	-1.814005078	Combusted tobacco, Exclusive	2
42497	5	0.815364813	Combusted tobacco, Exclusive	2
42504	5	-0.699165253	Combusted tobacco, Exclusive	2
42507	5	-0.918793862	Combusted tobacco, Exclusive	2
42510	5	-1.931021537	Combusted tobacco, Exclusive	2
42519	5	-1.560647748	Combusted tobacco, Exclusive	2
42528	5	0.270027137	Combusted tobacco, Exclusive	2
42529	5	-2.071473372	Combusted tobacco, Exclusive	2
42532	5	-2.040220829	Combusted tobacco, Exclusive	2
42535	5	-0.848632083	Combusted tobacco, Exclusive	2
42536	5	0.542324291	Combusted tobacco, Exclusive	2
42572	5	-5.991464547	Combusted tobacco, Exclusive	2
42575	5	-3.42651519	Combusted tobacco, Exclusive	2
42576	5	-3.352407217	Combusted tobacco, Exclusive	2
42590	5	-0.556869562	Combusted tobacco, Exclusive	2
42592	5	-0.95191791	Combusted tobacco, Exclusive	2
42613	5	-0.713349888	Combusted tobacco, Exclusive	2
42634	5	-0.081210055	Combusted tobacco, Exclusive	2
42639	5	-0.653926467	Combusted tobacco, Exclusive	2
42655	5	-1.5945493	Combusted tobacco, Exclusive	2
42664	5	-2.063568193	Combusted tobacco, Exclusive	2
42676	5	-5.878135862	Combusted tobacco, Exclusive	2
42685	5	-0.785262469	Combusted tobacco, Exclusive	2
42702	5	-1.541779264	Combusted tobacco, Exclusive	2
42717	5	-0.814185509	Combusted tobacco, Exclusive	2
42719	5	-4.66704559	Combusted tobacco, Exclusive	2
42727	5	-1.431291727	Combusted tobacco, Exclusive	2
42741	5	-1.347073648	Combusted tobacco, Exclusive	2
42744	5	-0.721546655	Combusted tobacco, Exclusive	2
42753	5	-1.820158944	Combusted tobacco, Exclusive	2
42760	5	-0.729811165	Combusted tobacco, Exclusive	2
42763	5	-2.216407397	Combusted tobacco, Exclusive	2
42764	5	-1.26940061	Combusted tobacco, Exclusive	2
42781	5	-1.551169004	Combusted tobacco, Exclusive	2
42785	5	-2.843869924	Combusted tobacco, Exclusive	2
42790	5	-0.618039708	Combusted tobacco, Exclusive	2
42794	5	-2.335108285	Combusted tobacco, Exclusive	2
42798	5	0.009950331	Combusted tobacco, Exclusive	2
42801	5	-1.613445934	Combusted tobacco, Exclusive	2
42816	5	-0.774357236	Combusted tobacco, Exclusive	2
42823	5	-2.764620553	Combusted tobacco, Exclusive	2
42826	5	-0.525939262	Combusted tobacco, Exclusive	2
42838	5	0.104360015	Combusted tobacco, Exclusive	2
42843	5	-0.590590592	Combusted tobacco, Exclusive	2
42850	5	-2.071473372	Combusted tobacco, Exclusive	2
42857	5	-4.491841501	Combusted tobacco, Exclusive	2
42867	5	0.198850859	Combusted tobacco, Exclusive	2
42869	5	0.698134722	Combusted tobacco, Exclusive	2
42903	5	-5.546778726	Combusted tobacco, Exclusive	2
42905	5	-1.931021537	Combusted tobacco, Exclusive	2
42911	5	-0.663588378	Combusted tobacco, Exclusive	2
42923	5	-1.032824548	Combusted tobacco, Exclusive	2
42927	5	-3.984593698	Combusted tobacco, Exclusive	2
42940	5	-2.120263536	Combusted tobacco, Exclusive	2
42947	5	-1.343234872	Combusted tobacco, Exclusive	2
42962	5	-7.824046011	Combusted tobacco, Exclusive	2
42973	5	-2.137070655	Combusted tobacco, Exclusive	2
42974	5	-1.105636904	Combusted tobacco, Exclusive	2
42975	5	-3.003764445	Combusted tobacco, Exclusive	2
42993	5	-1.62455155	Combusted tobacco, Exclusive	2
42997	5	-1.044124103	Combusted tobacco, Exclusive	2
43011	5	-2.253794929	Combusted tobacco, Exclusive	2
43017	5	-1.032824548	Combusted tobacco, Exclusive	2
43024	5	-1.30933332	Combusted tobacco, Exclusive	2
43030	5	0.223143551	Combusted tobacco, Exclusive	2
43032	5	-0.441610555	Combusted tobacco, Exclusive	2
43041	5	-1.439695138	Combusted tobacco, Exclusive	2
43044	5	-2.416874239	Combusted tobacco, Exclusive	2
43063	5	-0.586986985	Combusted tobacco, Exclusive	2
43073	5	-2.498599977	Combusted tobacco, Exclusive	2
43074	5	-0.182721637	Combusted tobacco, Exclusive	2
43095	5	-3.07045582	Combusted tobacco, Exclusive	2
43112	5	-0.606969484	Combusted tobacco, Exclusive	2
43114	5	-1.671313316	Combusted tobacco, Exclusive	2
43133	5	-1.5847453	Combusted tobacco, Exclusive	2
43139	5	-7.418580903	Combusted tobacco, Exclusive	2
43144	5	-0.429245637	Combusted tobacco, Exclusive	2
43151	5	-1.742969305	Combusted tobacco, Exclusive	2
43153	5	-0.839329691	Combusted tobacco, Exclusive	2
43154	5	-1.766091722	Combusted tobacco, Exclusive	2
43157	5	0.542324291	Combusted tobacco, Exclusive	2
43165	5	0.048790164	Combusted tobacco, Exclusive	2
43169	5	-0.025317808	Combusted tobacco, Exclusive	2
43174	5	-0.519193873	Combusted tobacco, Exclusive	2
43175	5	-5.278514739	Combusted tobacco, Exclusive	2
43215	5	-2.791975436	Combusted tobacco, Exclusive	2
43216	5	-3.275446176	Combusted tobacco, Exclusive	2
43221	5	-0.21319322	Combusted tobacco, Exclusive	2
43229	5	0.139761942	Combusted tobacco, Exclusive	2
43230	5	-2.040220829	Combusted tobacco, Exclusive	2
43233	5	-0.400477567	Combusted tobacco, Exclusive	2
43234	5	0.058268908	Combusted tobacco, Exclusive	2
43238	5	-1.283737773	Combusted tobacco, Exclusive	2
43242	5	-0.311974765	Combusted tobacco, Exclusive	2
43245	5	-0.532730459	Combusted tobacco, Exclusive	2
43250	5	-1.217395825	Combusted tobacco, Exclusive	2
43268	5	-1.560647748	Combusted tobacco, Exclusive	2
43280	5	-2.662121269	Combusted tobacco, Exclusive	2
43282	5	0.039220713	Combusted tobacco, Exclusive	2
43298	5	-2.361274089	Combusted tobacco, Exclusive	2
43305	5	-1.287354413	Combusted tobacco, Exclusive	2
43316	5	-0.652005237	Combusted tobacco, Exclusive	2
43318	5	-1.703748592	Combusted tobacco, Exclusive	2
43333	5	-0.807436327	Combusted tobacco, Exclusive	2
43343	5	1.470175845	Combusted tobacco, Exclusive	2
43354	5	-3.623091714	Combusted tobacco, Exclusive	2
43367	5	-1.070024832	Combusted tobacco, Exclusive	2
43368	5	-3.721402646	Combusted tobacco, Exclusive	2
43385	5	-3.445149269	Combusted tobacco, Exclusive	2
43393	5	-1.366491734	Combusted tobacco, Exclusive	2
43404	5	-1.005121946	Combusted tobacco, Exclusive	2
43406	5	-4.733003557	Combusted tobacco, Exclusive	2
43408	5	-2.745752068	Combusted tobacco, Exclusive	2
43413	5	-1.838851077	Combusted tobacco, Exclusive	2
43414	5	-2.629701235	Combusted tobacco, Exclusive	2
43438	5	-0.663588378	Combusted tobacco, Exclusive	2
43451	5	-0.834710745	Combusted tobacco, Exclusive	2
43456	5	-1.313043899	Combusted tobacco, Exclusive	2
43459	5	-1.910543005	Combusted tobacco, Exclusive	2
43482	5	-0.944175935	Combusted tobacco, Exclusive	2
43484	5	-0.258770729	Combusted tobacco, Exclusive	2
43486	5	-1.305636458	Combusted tobacco, Exclusive	2
43511	5	-1.145703896	Combusted tobacco, Exclusive	2
43518	5	-5.572754212	Combusted tobacco, Exclusive	2
43520	5	-0.705219762	Combusted tobacco, Exclusive	2
43521	5	-2.017406151	Combusted tobacco, Exclusive	2
43527	5	-2.946942109	Combusted tobacco, Exclusive	2
43528	5	-1.737271284	Combusted tobacco, Exclusive	2
43541	5	-1.390302383	Combusted tobacco, Exclusive	2
43545	5	-1.354795694	Combusted tobacco, Exclusive	2
43548	5	-0.949330586	Combusted tobacco, Exclusive	2
43552	5	0.029558802	Combusted tobacco, Exclusive	2
43556	5	-0.398986142	Combusted tobacco, Exclusive	2
43560	5	-7.824046011	Combusted tobacco, Exclusive	2
43568	5	-0.115410852	Combusted tobacco, Exclusive	2
43574	5	-0.139262067	Combusted tobacco, Exclusive	2
43581	5	-0.884307686	Combusted tobacco, Exclusive	2
43583	5	-4.147745339	Combusted tobacco, Exclusive	2
43585	5	-1.158362293	Combusted tobacco, Exclusive	2
43592	5	-2.095570924	Combusted tobacco, Exclusive	2
43595	5	-1.465337568	Combusted tobacco, Exclusive	2
43610	5	-3.206453305	Combusted tobacco, Exclusive	2
43612	5	-1.57987911	Combusted tobacco, Exclusive	2
43613	5	-6.319968614	Combusted tobacco, Exclusive	2
43621	5	-3.231454607	Combusted tobacco, Exclusive	2
43645	5	-2.375155786	Combusted tobacco, Exclusive	2
43654	5	-0.657780037	Combusted tobacco, Exclusive	2
43670	5	1.047318994	Combusted tobacco, Exclusive	2
43689	5	-7.264430223	Combusted tobacco, Exclusive	2
43696	5	-2.266253164	Combusted tobacco, Exclusive	2
43716	5	-2.842153186	Combusted tobacco, Exclusive	2
43720	5	-1.604450371	Combusted tobacco, Exclusive	2
43731	5	-0.62735944	Combusted tobacco, Exclusive	2
43749	5	-2.071473372	Combusted tobacco, Exclusive	2
43758	5	-3.349554149	Combusted tobacco, Exclusive	2
43759	5	-0.752897185	Combusted tobacco, Exclusive	2
43768	5	-0.634878272	Combusted tobacco, Exclusive	2
43778	5	-2.364460497	Combusted tobacco, Exclusive	2
43785	5	0.198850859	Combusted tobacco, Exclusive	2
43787	5	0.104360015	Combusted tobacco, Exclusive	2
43798	5	-1.851509474	Combusted tobacco, Exclusive	2
43810	5	-1.832581464	Combusted tobacco, Exclusive	2
43822	5	0.688134639	Combusted tobacco, Exclusive	2
43823	5	-0.765717873	Combusted tobacco, Exclusive	2
43830	5	-1.807888851	Combusted tobacco, Exclusive	2
43844	5	-3.917035547	Combusted tobacco, Exclusive	2
43857	5	-2.161085531	Combusted tobacco, Exclusive	2
43867	5	-1.973281346	Combusted tobacco, Exclusive	2
43868	5	-1.142564176	Combusted tobacco, Exclusive	2
43885	5	-3.717278929	Combusted tobacco, Exclusive	2
43886	5	-1.555897146	Combusted tobacco, Exclusive	2
43891	5	-1.164752091	Combusted tobacco, Exclusive	2
43892	5	-1.709258248	Combusted tobacco, Exclusive	2
43909	5	-6.265901393	Combusted tobacco, Exclusive	2
43911	5	0.139761942	Combusted tobacco, Exclusive	2
43916	5	-1.070024832	Combusted tobacco, Exclusive	2
43932	5	-1.518683549	Combusted tobacco, Exclusive	2
43937	5	0.09531018	Combusted tobacco, Exclusive	2
43942	5	-0.869884359	Combusted tobacco, Exclusive	2
43949	5	-1.130102956	Combusted tobacco, Exclusive	2
43954	5	-2.432693778	Combusted tobacco, Exclusive	2
43977	5	-2.244316185	Combusted tobacco, Exclusive	2
43980	5	-4.528209145	Combusted tobacco, Exclusive	2
43981	5	-0.512493681	Combusted tobacco, Exclusive	2
43985	5	-1.714798428	Combusted tobacco, Exclusive	2
43988	5	-3.995404614	Combusted tobacco, Exclusive	2
43994	5	-0.583396317	Combusted tobacco, Exclusive	2
44013	5	-1.234432012	Combusted tobacco, Exclusive	2
44016	5	0.943905899	Combusted tobacco, Exclusive	2
44020	5	-5.035953102	Combusted tobacco, Exclusive	2
44043	5	-0.452556716	Combusted tobacco, Exclusive	2
44045	5	-0.767870727	Combusted tobacco, Exclusive	2
44049	5	-1.067113622	Combusted tobacco, Exclusive	2
44057	5	-3.968593357	Combusted tobacco, Exclusive	2
44073	5	0.067658649	Combusted tobacco, Exclusive	2
44089	5	-1.152013065	Combusted tobacco, Exclusive	2
44093	5	-0.659712404	Combusted tobacco, Exclusive	2
44096	5	-1.402423743	Combusted tobacco, Exclusive	2
44098	5	-0.071496002	Combusted tobacco, Exclusive	2
44100	5	-2.207274913	Combusted tobacco, Exclusive	2
44109	5	-1.560647748	Combusted tobacco, Exclusive	2
44110	5	-1.522343206	Combusted tobacco, Exclusive	2
44111	5	-1.655481851	Combusted tobacco, Exclusive	2
44112	5	-2.225624052	Combusted tobacco, Exclusive	2
44113	5	-2.492535677	Combusted tobacco, Exclusive	2
44121	5	-0.082295243	Combusted tobacco, Exclusive	2
44123	5	-0.746547957	Combusted tobacco, Exclusive	2
44126	5	-0.54818141	Combusted tobacco, Exclusive	2
44142	5	-7.824046011	Combusted tobacco, Exclusive	2
44150	5	-1.560647748	Combusted tobacco, Exclusive	2
44157	5	-2.431555474	Combusted tobacco, Exclusive	2
44162	5	-0.009040745	Combusted tobacco, Exclusive	2
44163	5	0.104360015	Combusted tobacco, Exclusive	2
44169	5	-1.62455155	Combusted tobacco, Exclusive	2
44181	5	-0.972861083	Combusted tobacco, Exclusive	2
44187	5	-0.141563564	Combusted tobacco, Exclusive	2
44194	5	-3.094448246	Combusted tobacco, Exclusive	2
44209	5	-1.46967597	Combusted tobacco, Exclusive	2
44221	5	-1.167962367	Combusted tobacco, Exclusive	2
44228	5	0.451075619	Combusted tobacco, Exclusive	2
44231	5	0.058268908	Combusted tobacco, Exclusive	2
44241	5	-0.353821875	Combusted tobacco, Exclusive	2
44248	5	-2.505926017	Combusted tobacco, Exclusive	2
44253	5	-1.518683549	Combusted tobacco, Exclusive	2
44254	5	-2.70306266	Combusted tobacco, Exclusive	2
44265	5	-2.503478035	Combusted tobacco, Exclusive	2
44269	5	-0.946749939	Combusted tobacco, Exclusive	2
44274	5	-1.145703896	Combusted tobacco, Exclusive	2
44275	5	-0.830113036	Combusted tobacco, Exclusive	2
44284	5	-1.832581464	Combusted tobacco, Exclusive	2
44288	5	-3.680911284	Combusted tobacco, Exclusive	2
44291	5	0.542324291	Combusted tobacco, Exclusive	2
44298	5	-2.780620894	Combusted tobacco, Exclusive	2
44305	5	-0.913793852	Combusted tobacco, Exclusive	2
44328	5	-3.11226609	Combusted tobacco, Exclusive	2
44336	5	-0.102032726	Combusted tobacco, Exclusive	2
44338	5	-0.898942094	Combusted tobacco, Exclusive	2
44346	5	-0.707246105	Combusted tobacco, Exclusive	2
44355	5	-3.233989463	Combusted tobacco, Exclusive	2
44372	5	-0.449416996	Combusted tobacco, Exclusive	2
44379	5	-0.657780037	Combusted tobacco, Exclusive	2
44404	5	-0.64055473	Combusted tobacco, Exclusive	2
44410	5	-1.5847453	Combusted tobacco, Exclusive	2
44411	5	-0.913793852	Combusted tobacco, Exclusive	2
44426	5	-2.253794929	Combusted tobacco, Exclusive	2
44429	5	-3.066154738	Combusted tobacco, Exclusive	2
44430	5	0.751416089	Combusted tobacco, Exclusive	2
44431	5	-3.083471188	Combusted tobacco, Exclusive	2
44445	5	-0.93140437	Combusted tobacco, Exclusive	2
44446	5	-0.368169323	Combusted tobacco, Exclusive	2
44454	5	0.500775288	Combusted tobacco, Exclusive	2
44461	5	-1.57987911	Combusted tobacco, Exclusive	2
44462	5	-0.884307686	Combusted tobacco, Exclusive	2
44487	5	-2.103734234	Combusted tobacco, Exclusive	2
44509	5	-2.845589615	Combusted tobacco, Exclusive	2
44536	5	0.524728529	Combusted tobacco, Exclusive	2
44539	5	-2.891372258	Combusted tobacco, Exclusive	2
44578	5	-0.382725621	Combusted tobacco, Exclusive	2
44601	5	-0.549913012	Combusted tobacco, Exclusive	2
44602	5	0.246860078	Combusted tobacco, Exclusive	2
44603	5	-1.224175512	Combusted tobacco, Exclusive	2
44614	5	-2.399095993	Combusted tobacco, Exclusive	2
44624	5	-0.95191791	Combusted tobacco, Exclusive	2
44629	5	-2.475748712	Combusted tobacco, Exclusive	2
44634	5	-1.537117251	Combusted tobacco, Exclusive	2
44638	5	-3.33260459	Combusted tobacco, Exclusive	2
44642	5	-1.259837937	Combusted tobacco, Exclusive	2
44664	5	-1.410587054	Combusted tobacco, Exclusive	2
44677	5	-1.676646662	Combusted tobacco, Exclusive	2
44684	5	-1.087672349	Combusted tobacco, Exclusive	2
44691	5	0.039220713	Combusted tobacco, Exclusive	2
44692	5	-1.096614286	Combusted tobacco, Exclusive	2
44701	5	-0.841647189	Combusted tobacco, Exclusive	2
44732	5	-0.898942094	Combusted tobacco, Exclusive	2
44733	5	1.51072194	Combusted tobacco, Exclusive	2
44734	5	-1.589635285	Combusted tobacco, Exclusive	2
44749	5	-0.949330586	Combusted tobacco, Exclusive	2
44750	5	-0.999672341	Combusted tobacco, Exclusive	2
44768	5	-0.991553216	Combusted tobacco, Exclusive	2
44790	5	-2.341325921	Combusted tobacco, Exclusive	2
44792	5	-0.401971219	Combusted tobacco, Exclusive	2
44799	5	-1.452434164	Combusted tobacco, Exclusive	2
44813	5	-1.064210862	Combusted tobacco, Exclusive	2
44818	5	-0.21815601	Combusted tobacco, Exclusive	2
44821	5	-3.196625216	Combusted tobacco, Exclusive	2
44825	5	-1.136314156	Combusted tobacco, Exclusive	2
44826	5	0.58221562	Combusted tobacco, Exclusive	2
44830	5	-0.957112726	Combusted tobacco, Exclusive	2
44838	5	-2.162823151	Combusted tobacco, Exclusive	2
44842	5	-0.926341068	Combusted tobacco, Exclusive	2
44843	5	-5.240048458	Combusted tobacco, Exclusive	2
44864	5	-1.114741671	Combusted tobacco, Exclusive	2
44865	5	0.048790164	Combusted tobacco, Exclusive	2
44866	5	0.076961041	Combusted tobacco, Exclusive	2
44869	5	0.104360015	Combusted tobacco, Exclusive	2
44875	5	-0.858021824	Combusted tobacco, Exclusive	2
44876	5	-0.637523277	Combusted tobacco, Exclusive	2
44888	5	-1.937941979	Combusted tobacco, Exclusive	2
44890	5	-3.619353391	Combusted tobacco, Exclusive	2
44903	5	-1.807888851	Combusted tobacco, Exclusive	2
44934	5	-1.546463113	Combusted tobacco, Exclusive	2
44937	5	-2.364460497	Combusted tobacco, Exclusive	2
44943	5	-2.103734234	Combusted tobacco, Exclusive	2
44958	5	-0.798507696	Combusted tobacco, Exclusive	2
44959	5	-1.74869998	Combusted tobacco, Exclusive	2
44969	5	-0.665532014	Combusted tobacco, Exclusive	2
44990	5	0.904218151	Combusted tobacco, Exclusive	2
44993	5	-2.975929646	Combusted tobacco, Exclusive	2
44998	5	0.19062036	Combusted tobacco, Exclusive	2
45011	5	-0.356674944	Combusted tobacco, Exclusive	2
45014	5	-0.785262469	Combusted tobacco, Exclusive	2
45015	5	-3.272804167	Combusted tobacco, Exclusive	2
45019	5	0.207014169	Combusted tobacco, Exclusive	2
45037	5	-1.320506621	Combusted tobacco, Exclusive	2
45044	5	0.412109651	Combusted tobacco, Exclusive	2
45049	5	-2.244316185	Combusted tobacco, Exclusive	2
45054	5	-3.669076827	Combusted tobacco, Exclusive	2
45064	5	-0.551647618	Combusted tobacco, Exclusive	2
45073	5	-0.123298216	Combusted tobacco, Exclusive	2
45089	5	0	Combusted tobacco, Exclusive	2
45090	5	-1.378326191	Combusted tobacco, Exclusive	2
45101	5	-3.066154738	Combusted tobacco, Exclusive	2
45124	5	-1.197328262	Combusted tobacco, Exclusive	2
45132	5	-0.946749939	Combusted tobacco, Exclusive	2
45141	5	-1.058430499	Combusted tobacco, Exclusive	2
45142	5	-2.793608089	Combusted tobacco, Exclusive	2
45153	5	-1.041287222	Combusted tobacco, Exclusive	2
45156	5	-2.676551534	Combusted tobacco, Exclusive	2
45158	5	-5.240048458	Combusted tobacco, Exclusive	2
45162	5	-5.426150738	Combusted tobacco, Exclusive	2
45165	5	-1.74869998	Combusted tobacco, Exclusive	2
45175	5	-7.824046011	Combusted tobacco, Exclusive	2
45176	5	0.530628251	Combusted tobacco, Exclusive	2
45188	5	-1.016111067	Combusted tobacco, Exclusive	2
45196	5	-3.984593698	Combusted tobacco, Exclusive	2
45197	5	-0.621757184	Combusted tobacco, Exclusive	2
45201	5	-2.145581344	Combusted tobacco, Exclusive	2
45215	5	-0.623621118	Combusted tobacco, Exclusive	2
45231	5	-2.425883309	Combusted tobacco, Exclusive	2
45239	5	-7.013115795	Combusted tobacco, Exclusive	2
45261	5	-2.244316185	Combusted tobacco, Exclusive	2
45291	5	-0.646263595	Combusted tobacco, Exclusive	2
45303	5	-1.427116356	Combusted tobacco, Exclusive	2
45315	5	-0.225646682	Combusted tobacco, Exclusive	2
45319	5	-2.973970782	Combusted tobacco, Exclusive	2
45324	5	-2.587604048	Combusted tobacco, Exclusive	2
45333	5	-0.289016295	Combusted tobacco, Exclusive	2
45349	5	-1.117795108	Combusted tobacco, Exclusive	2
45371	5	-1.046969056	Combusted tobacco, Exclusive	2
45375	5	-0.800732391	Combusted tobacco, Exclusive	2
45382	5	-2.542112124	Combusted tobacco, Exclusive	2
45383	5	-2.552329326	Combusted tobacco, Exclusive	2
45393	5	-0.825536369	Combusted tobacco, Exclusive	2
45394	5	-1.62455155	Combusted tobacco, Exclusive	2
45400	5	-0.145025772	Combusted tobacco, Exclusive	2
45418	5	-2.216407397	Combusted tobacco, Exclusive	2
45429	5	0.029558802	Combusted tobacco, Exclusive	2
45430	5	-1.924148657	Combusted tobacco, Exclusive	2
45443	5	-1.609437912	Combusted tobacco, Exclusive	2
45458	5	-0.285018955	Combusted tobacco, Exclusive	2
45461	5	0.570979547	Combusted tobacco, Exclusive	2
45474	5	-3.420380201	Combusted tobacco, Exclusive	2
45485	5	-0.15665381	Combusted tobacco, Exclusive	2
45501	5	-0.957112726	Combusted tobacco, Exclusive	2
45505	5	-4.09234656	Combusted tobacco, Exclusive	2
45510	5	-2.571772583	Combusted tobacco, Exclusive	2
45526	5	-0.95191791	Combusted tobacco, Exclusive	2
45534	5	-0.755022584	Combusted tobacco, Exclusive	2
45541	5	-1.02443289	Combusted tobacco, Exclusive	2
45559	5	-0.970219074	Combusted tobacco, Exclusive	2
45565	5	-1.482805262	Combusted tobacco, Exclusive	2
45586	5	-0.84629836	Combusted tobacco, Exclusive	2
45604	5	-2.647896278	Combusted tobacco, Exclusive	2
45612	5	0.122217633	Combusted tobacco, Exclusive	2
45623	5	-2.292634762	Combusted tobacco, Exclusive	2
45630	5	-3.251915679	Combusted tobacco, Exclusive	2
45659	5	-0.818710404	Combusted tobacco, Exclusive	2
45665	5	-3.036554268	Combusted tobacco, Exclusive	2
45678	5	-0.26918749	Combusted tobacco, Exclusive	2
45698	5	-0.396009949	Combusted tobacco, Exclusive	2
45708	5	-0.669430654	Combusted tobacco, Exclusive	2
45720	5	-0.71539279	Combusted tobacco, Exclusive	2
45733	5	-0.388607991	Combusted tobacco, Exclusive	2
45746	5	-1.305636458	Combusted tobacco, Exclusive	2
45751	5	-4.366153286	Combusted tobacco, Exclusive	2
45755	5	0.717839793	Combusted tobacco, Exclusive	2
45758	5	-1.555897146	Combusted tobacco, Exclusive	2
45796	5	-1.207311706	Combusted tobacco, Exclusive	2
45799	5	-2.642262461	Combusted tobacco, Exclusive	2
45805	5	-1.47840965	Combusted tobacco, Exclusive	2
45809	5	-2.032557956	Combusted tobacco, Exclusive	2
45812	5	-1.02443289	Combusted tobacco, Exclusive	2
45822	5	-4.990832667	Combusted tobacco, Exclusive	2
45832	5	-2.520741103	Combusted tobacco, Exclusive	2
45834	5	-2.307597635	Combusted tobacco, Exclusive	2
45839	5	-0.567395975	Combusted tobacco, Exclusive	2
45840	5	-2.234926445	Combusted tobacco, Exclusive	2
45842	5	-0.623621118	Combusted tobacco, Exclusive	2
45846	5	-1.766091722	Combusted tobacco, Exclusive	2
45848	5	0.732367894	Combusted tobacco, Exclusive	2
45856	5	-1.666008264	Combusted tobacco, Exclusive	2
45858	5	-1.276543497	Combusted tobacco, Exclusive	2
45861	5	-1.127011763	Combusted tobacco, Exclusive	2
45866	5	-2.244316185	Combusted tobacco, Exclusive	2
45867	5	-1.335601247	Combusted tobacco, Exclusive	2
45872	5	-5.713832811	Combusted tobacco, Exclusive	2
45874	5	-1.682008605	Combusted tobacco, Exclusive	2
45884	5	-1.394326533	Combusted tobacco, Exclusive	2
45885	5	-0.505838082	Combusted tobacco, Exclusive	2
45887	5	-0.551647618	Combusted tobacco, Exclusive	2
45901	5	-7.824046011	Combusted tobacco, Exclusive	2
45926	5	-3.849048206	Combusted tobacco, Exclusive	2
45928	5	-1.703748592	Combusted tobacco, Exclusive	2
45929	5	0.444685821	Combusted tobacco, Exclusive	2
45933	5	-0.807436327	Combusted tobacco, Exclusive	2
45943	5	-1.108662625	Combusted tobacco, Exclusive	2
45946	5	-0.360969868	Combusted tobacco, Exclusive	2
45952	5	1.050821625	Combusted tobacco, Exclusive	2
45956	5	-4.86653495	Combusted tobacco, Exclusive	2
45960	5	-1.335601247	Combusted tobacco, Exclusive	2
45962	5	-0.659712404	Combusted tobacco, Exclusive	2
45967	5	-1.771956842	Combusted tobacco, Exclusive	2
45988	5	-2.120263536	Combusted tobacco, Exclusive	2
46000	5	-2.320749064	Combusted tobacco, Exclusive	2
46003	5	-4.755993076	Combusted tobacco, Exclusive	2
46009	5	0.039220713	Combusted tobacco, Exclusive	2
46011	5	1.446918983	Combusted tobacco, Exclusive	2
46018	5	-3.568433301	Combusted tobacco, Exclusive	2
46033	5	-0.923818998	Combusted tobacco, Exclusive	2
46049	5	-2.515778313	Combusted tobacco, Exclusive	2
46053	5	-1.851509474	Combusted tobacco, Exclusive	2
46057	5	-7.824046011	Combusted tobacco, Exclusive	2
46063	5	-1.980501594	Combusted tobacco, Exclusive	2
46101	5	-0.373966441	Combusted tobacco, Exclusive	2
46106	5	-2.120263536	Combusted tobacco, Exclusive	2
46108	5	-3.81217767	Combusted tobacco, Exclusive	2
46111	5	-0.84397007	Combusted tobacco, Exclusive	2
46114	5	-0.457284857	Combusted tobacco, Exclusive	2
46126	5	-2.444148657	Combusted tobacco, Exclusive	2
46132	5	0.431782416	Combusted tobacco, Exclusive	2
46137	5	-0.991553216	Combusted tobacco, Exclusive	2
46143	5	-5.776353167	Combusted tobacco, Exclusive	2
46160	5	-1.789761467	Combusted tobacco, Exclusive	2
46163	5	-2.48410697	Combusted tobacco, Exclusive	2
46174	5	0.662687973	Combusted tobacco, Exclusive	2
46180	5	-4.000854219	Combusted tobacco, Exclusive	2
46182	5	-2.526979426	Combusted tobacco, Exclusive	2
46186	5	-0.733969175	Combusted tobacco, Exclusive	2
46187	5	0.494696242	Combusted tobacco, Exclusive	2
46191	5	0.223143551	Combusted tobacco, Exclusive	2
46192	5	-3.789805373	Combusted tobacco, Exclusive	2
46203	5	-0.507497834	Combusted tobacco, Exclusive	2
46217	5	-1.532476871	Combusted tobacco, Exclusive	2
46219	5	-0.006018072	Combusted tobacco, Exclusive	2
46221	5	-0.862749965	Combusted tobacco, Exclusive	2
46238	5	-2.570464538	Combusted tobacco, Exclusive	2
46244	5	-0.800732391	Combusted tobacco, Exclusive	2
46245	5	-0.211956362	Combusted tobacco, Exclusive	2
46257	5	-2.145581344	Combusted tobacco, Exclusive	2
46274	5	-2.032557956	Combusted tobacco, Exclusive	2
46283	5	-0.896488105	Combusted tobacco, Exclusive	2
46335	5	-0.112049504	Combusted tobacco, Exclusive	2
46336	5	-0.858021824	Combusted tobacco, Exclusive	2
46363	5	-2.551046452	Combusted tobacco, Exclusive	2
46379	5	-2.032557956	Combusted tobacco, Exclusive	2
46389	5	-2.120263536	Combusted tobacco, Exclusive	2
46392	5	-0.139262067	Combusted tobacco, Exclusive	2
46397	5	-1.609437912	Combusted tobacco, Exclusive	2
46413	5	-0.558616288	Combusted tobacco, Exclusive	2
46420	5	-2.793608089	Combusted tobacco, Exclusive	2
46432	5	-4.166915255	Combusted tobacco, Exclusive	2
46440	5	-1.682008605	Combusted tobacco, Exclusive	2
46449	5	-2.063568193	Combusted tobacco, Exclusive	2
46472	5	-2.898605563	Combusted tobacco, Exclusive	2
46475	5	-2.225624052	Combusted tobacco, Exclusive	2
46479	5	-1.692819521	Combusted tobacco, Exclusive	2
46517	5	-0.772190388	Combusted tobacco, Exclusive	2
46523	5	-2.171556831	Combusted tobacco, Exclusive	2
46532	5	-1.231001477	Combusted tobacco, Exclusive	2
46533	5	-1.002393431	Combusted tobacco, Exclusive	2
46534	5	-3.912023005	Combusted tobacco, Exclusive	2
46542	5	-1.133203733	Combusted tobacco, Exclusive	2
46543	5	0.444685821	Combusted tobacco, Exclusive	2
46564	5	-2.465104022	Combusted tobacco, Exclusive	2
46569	5	-1.061316504	Combusted tobacco, Exclusive	2
46570	5	-2.244316185	Combusted tobacco, Exclusive	2
46577	5	-4.000854219	Combusted tobacco, Exclusive	2
46579	5	-2.722656353	Combusted tobacco, Exclusive	2
46582	5	-0.466808738	Combusted tobacco, Exclusive	2
46588	5	-1.532476871	Combusted tobacco, Exclusive	2
46591	5	-0.837017551	Combusted tobacco, Exclusive	2
46596	5	-3.661264287	Combusted tobacco, Exclusive	2
46599	5	-7.824046011	Combusted tobacco, Exclusive	2
46600	5	-0.944175935	Combusted tobacco, Exclusive	2
46610	5	-1.883874758	Combusted tobacco, Exclusive	2
46611	5	-0.918793862	Combusted tobacco, Exclusive	2
46613	5	-4.828313737	Combusted tobacco, Exclusive	2
46625	5	-1.482805262	Combusted tobacco, Exclusive	2
46633	5	-3.402197882	Combusted tobacco, Exclusive	2
46635	5	-1.075872802	Combusted tobacco, Exclusive	2
46647	5	-0.774357236	Combusted tobacco, Exclusive	2
46663	5	-1.331806176	Combusted tobacco, Exclusive	2
46664	5	-0.646263595	Combusted tobacco, Exclusive	2
46668	5	-2.234926445	Combusted tobacco, Exclusive	2
46671	5	-2.024953356	Combusted tobacco, Exclusive	2
46688	5	-1.152013065	Combusted tobacco, Exclusive	2
46708	5	-2.421368629	Combusted tobacco, Exclusive	2
46711	5	-2.198225078	Combusted tobacco, Exclusive	2
46722	5	-2.415753791	Combusted tobacco, Exclusive	2
46747	5	-1.005121946	Combusted tobacco, Exclusive	2
46750	5	-0.903868212	Combusted tobacco, Exclusive	2
46753	5	-2.111964733	Combusted tobacco, Exclusive	2
46762	5	-2.492535677	Combusted tobacco, Exclusive	2
46764	5	-1.262308381	Combusted tobacco, Exclusive	2
46768	5	-1.980501594	Combusted tobacco, Exclusive	2
46769	5	-1.500583508	Combusted tobacco, Exclusive	2
46770	5	-1.305636458	Combusted tobacco, Exclusive	2
46791	5	-0.872273846	Combusted tobacco, Exclusive	2
46795	5	-2.071473372	Combusted tobacco, Exclusive	2
46801	5	-1.62964062	Combusted tobacco, Exclusive	2
46802	5	-1.62455155	Combusted tobacco, Exclusive	2
46805	5	-1.402423743	Combusted tobacco, Exclusive	2
46816	5	-1.491654877	Combusted tobacco, Exclusive	2
46825	5	-2.490120217	Combusted tobacco, Exclusive	2
46830	5	-1.265848208	Combusted tobacco, Exclusive	2
46839	5	-1.410587054	Combusted tobacco, Exclusive	2
46840	5	-1.57987911	Combusted tobacco, Exclusive	2
46843	5	-4.491841501	Combusted tobacco, Exclusive	2
46848	5	-1.48722028	Combusted tobacco, Exclusive	2
46859	5	-1.016111067	Combusted tobacco, Exclusive	2
46861	5	-1.801809805	Combusted tobacco, Exclusive	2
46871	5	-1.220779923	Combusted tobacco, Exclusive	2
46887	5	-0.452556716	Combusted tobacco, Exclusive	2
46891	5	-0.84629836	Combusted tobacco, Exclusive	2
46900	5	-4.779523573	Combusted tobacco, Exclusive	2
46906	5	-0.711311151	Combusted tobacco, Exclusive	2
46907	5	0.104360015	Combusted tobacco, Exclusive	2
46922	5	-0.470003629	Combusted tobacco, Exclusive	2
46924	5	-1.158362293	Combusted tobacco, Exclusive	2
46934	5	-1.527857925	Combusted tobacco, Exclusive	2
46941	5	-2.307597635	Combusted tobacco, Exclusive	2
46948	5	-1.491654877	Combusted tobacco, Exclusive	2
46951	5	-0.62735944	Combusted tobacco, Exclusive	2
46953	5	-2.798522104	Combusted tobacco, Exclusive	2
46966	5	-4.791499764	Combusted tobacco, Exclusive	2
46973	5	-0.048140375	Combusted tobacco, Exclusive	2
46975	5	-0.507497834	Combusted tobacco, Exclusive	2
46980	5	-1.055552799	Combusted tobacco, Exclusive	2
47001	5	-0.780886095	Combusted tobacco, Exclusive	2
47002	5	0.139761942	Combusted tobacco, Exclusive	2
47004	5	-2.3227878	Combusted tobacco, Exclusive	2
47005	5	-0.289016295	Combusted tobacco, Exclusive	2
47018	5	-4.947660495	Combusted tobacco, Exclusive	2
47031	5	-6.377127028	Combusted tobacco, Exclusive	2
47035	5	-0.785262469	Combusted tobacco, Exclusive	2
47042	5	-1.731605546	Combusted tobacco, Exclusive	2
47045	5	0.329303747	Combusted tobacco, Exclusive	2
47049	5	-0.991553216	Combusted tobacco, Exclusive	2
47053	5	0.058268908	Combusted tobacco, Exclusive	2
47064	5	0.270027137	Combusted tobacco, Exclusive	2
47069	5	0.048790164	Combusted tobacco, Exclusive	2
47077	5	-1.754463684	Combusted tobacco, Exclusive	2
47100	5	-4.491841501	Combusted tobacco, Exclusive	2
47106	5	-1.500583508	Combusted tobacco, Exclusive	2
47109	5	-1.832581464	Combusted tobacco, Exclusive	2
47111	5	-1.210661792	Combusted tobacco, Exclusive	2
47119	5	-2.87528612	Combusted tobacco, Exclusive	2
47121	5	-2.455736272	Combusted tobacco, Exclusive	2
47126	5	-0.167235919	Combusted tobacco, Exclusive	2
47137	5	-3.372609925	Combusted tobacco, Exclusive	2
47147	5	-3.755019257	Combusted tobacco, Exclusive	2
47155	5	-3.460947386	Combusted tobacco, Exclusive	2
47159	5	-0.353821875	Combusted tobacco, Exclusive	2
47167	5	-2.716586532	Combusted tobacco, Exclusive	2
47177	5	-0.783071888	Combusted tobacco, Exclusive	2
47186	5	-0.967584026	Combusted tobacco, Exclusive	2
47201	5	-1.224175512	Combusted tobacco, Exclusive	2
47204	5	-1.541779264	Combusted tobacco, Exclusive	2
47215	5	-1.465337568	Combusted tobacco, Exclusive	2
47224	5	-0.752897185	Combusted tobacco, Exclusive	2
47231	5	-1.244794799	Combusted tobacco, Exclusive	2
47238	5	-1.111697528	Combusted tobacco, Exclusive	2
47252	5	-1.127011763	Combusted tobacco, Exclusive	2
47259	5	-4.803621125	Combusted tobacco, Exclusive	2
47270	5	-0.655851396	Combusted tobacco, Exclusive	2
47281	5	-0.048140375	Combusted tobacco, Exclusive	2
47285	5	-2.469821012	Combusted tobacco, Exclusive	2
47289	5	-0.534435489	Combusted tobacco, Exclusive	2
47297	5	-4.275866439	Combusted tobacco, Exclusive	2
47304	5	-0.378336441	Combusted tobacco, Exclusive	2
47305	5	-1.509592577	Combusted tobacco, Exclusive	2
47308	5	-1.546463113	Combusted tobacco, Exclusive	2
47309	5	-3.402197882	Combusted tobacco, Exclusive	2
47313	5	-0.789658081	Combusted tobacco, Exclusive	2
47315	5	-0.042907501	Combusted tobacco, Exclusive	2
47325	5	-2.234926445	Combusted tobacco, Exclusive	2
47334	5	-0.252314929	Combusted tobacco, Exclusive	2
47335	5	1.01523068	Combusted tobacco, Exclusive	2
47340	5	-0.385662481	Combusted tobacco, Exclusive	2
47355	5	-6.214608098	Combusted tobacco, Exclusive	2
47360	5	0.039220713	Combusted tobacco, Exclusive	2
47361	5	-1.546463113	Combusted tobacco, Exclusive	2
47372	5	-2.273026291	Combusted tobacco, Exclusive	2
47385	5	-1.655481851	Combusted tobacco, Exclusive	2
47399	5	-0.705219762	Combusted tobacco, Exclusive	2
47405	5	-1.283737773	Combusted tobacco, Exclusive	2
47412	5	-0.923818998	Combusted tobacco, Exclusive	2
47414	5	-1.331806176	Combusted tobacco, Exclusive	2
47420	5	0.173953307	Combusted tobacco, Exclusive	2
47421	5	-0.906340401	Combusted tobacco, Exclusive	2
47435	5	-1.491654877	Combusted tobacco, Exclusive	2
47438	5	-0.529838563	Combusted tobacco, Exclusive	2
47441	5	-4.615220522	Combusted tobacco, Exclusive	2
47458	5	-1.474033275	Combusted tobacco, Exclusive	2
47502	5	-0.341082849	Combusted tobacco, Exclusive	2
47508	5	-4.22673375	Combusted tobacco, Exclusive	2
47528	5	-1.386294361	Combusted tobacco, Exclusive	2
47535	5	-0.0629398	Combusted tobacco, Exclusive	2
47538	5	-1.74869998	Combusted tobacco, Exclusive	2
47541	5	-1.555897146	Combusted tobacco, Exclusive	2
47551	5	0.542324291	Combusted tobacco, Exclusive	2
47564	5	0.667829373	Combusted tobacco, Exclusive	2
47575	5	-0.908818717	Combusted tobacco, Exclusive	2
47577	5	-4.358310108	Combusted tobacco, Exclusive	2
47580	5	-2.040220829	Combusted tobacco, Exclusive	2
47589	5	-1.944910649	Combusted tobacco, Exclusive	2
47593	5	-4.546901278	Combusted tobacco, Exclusive	2
47607	5	0.039220713	Combusted tobacco, Exclusive	2
47615	5	-1.136314156	Combusted tobacco, Exclusive	2
47633	5	-1.328025453	Combusted tobacco, Exclusive	2
47639	5	-0.91130319	Combusted tobacco, Exclusive	2
47654	5	-0.939047719	Combusted tobacco, Exclusive	2
47673	5	-0.023268627	Combusted tobacco, Exclusive	2
47678	5	-0.455706325	Combusted tobacco, Exclusive	2
47685	5	-2.162823151	Combusted tobacco, Exclusive	2
47691	5	-1.084709383	Combusted tobacco, Exclusive	2
47694	5	-0.525939262	Combusted tobacco, Exclusive	2
47698	5	-0.731888009	Combusted tobacco, Exclusive	2
47699	5	-1.474033275	Combusted tobacco, Exclusive	2
47717	5	-3.892220378	Combusted tobacco, Exclusive	2
47725	5	-0.135819723	Combusted tobacco, Exclusive	2
47736	5	-1.958995389	Combusted tobacco, Exclusive	2
47738	5	-0.663588378	Combusted tobacco, Exclusive	2
47749	5	-1.21402314	Combusted tobacco, Exclusive	2
47762	5	-4.206394066	Combusted tobacco, Exclusive	2
47769	5	-3.141914784	Combusted tobacco, Exclusive	2
47773	5	-0.63111179	Combusted tobacco, Exclusive	2
47778	5	-0.592397277	Combusted tobacco, Exclusive	2
47783	5	-1.093624747	Combusted tobacco, Exclusive	2
47786	5	-5.067205646	Combusted tobacco, Exclusive	2
47799	5	-3.506557897	Combusted tobacco, Exclusive	2
47803	5	-2.009915479	Combusted tobacco, Exclusive	2
47812	5	-7.824046011	Combusted tobacco, Exclusive	2
47822	5	-3.11226609	Combusted tobacco, Exclusive	2
47824	5	-1.174414002	Combusted tobacco, Exclusive	2
47838	5	-0.200892942	Combusted tobacco, Exclusive	2
47841	5	-3.554348561	Combusted tobacco, Exclusive	2
47843	5	0.431782416	Combusted tobacco, Exclusive	2
47850	5	-0.791863153	Combusted tobacco, Exclusive	2
47859	5	-0.877070019	Combusted tobacco, Exclusive	2
47860	5	-1.158362293	Combusted tobacco, Exclusive	2
47870	5	-2.502256288	Combusted tobacco, Exclusive	2
47877	5	-1.777856564	Combusted tobacco, Exclusive	2
47886	5	-1.614450454	Combusted tobacco, Exclusive	2
47892	5	-4.879607032	Combusted tobacco, Exclusive	2
47901	5	-0.407968238	Combusted tobacco, Exclusive	2
47903	5	-5.132802928	Combusted tobacco, Exclusive	2
47910	5	-0.975510092	Combusted tobacco, Exclusive	2
47912	5	-1.857899272	Combusted tobacco, Exclusive	2
47919	5	-3.776618368	Combusted tobacco, Exclusive	2
47920	5	-4.815891217	Combusted tobacco, Exclusive	2
47930	5	-0.267879445	Combusted tobacco, Exclusive	2
47933	5	-1.438851612	Combusted tobacco, Exclusive	2
47938	5	-0.834710745	Combusted tobacco, Exclusive	2
47957	5	-0.879476759	Combusted tobacco, Exclusive	2
47978	5	-1.63989712	Combusted tobacco, Exclusive	2
47979	5	-0.245900538	Combusted tobacco, Exclusive	2
47980	5	-6.502290171	Combusted tobacco, Exclusive	2
47993	5	-0.412489723	Combusted tobacco, Exclusive	2
48009	5	-1.742969305	Combusted tobacco, Exclusive	2
48012	5	0.173953307	Combusted tobacco, Exclusive	2
48020	5	-2.948848688	Combusted tobacco, Exclusive	2
48021	5	-0.96233467	Combusted tobacco, Exclusive	2
48023	5	-1.207311706	Combusted tobacco, Exclusive	2
48024	5	-4.074541935	Combusted tobacco, Exclusive	2
48048	5	-1.120857898	Combusted tobacco, Exclusive	2
48063	5	-1.937941979	Combusted tobacco, Exclusive	2
48088	5	-1.924148657	Combusted tobacco, Exclusive	2
48112	5	-2.103734234	Combusted tobacco, Exclusive	2
48127	5	-3.378457895	Combusted tobacco, Exclusive	2
48130	5	-1.650259907	Combusted tobacco, Exclusive	2
48141	5	-0.234457311	Combusted tobacco, Exclusive	2
48151	5	0.559615788	Combusted tobacco, Exclusive	2
48159	5	-0.816445397	Combusted tobacco, Exclusive	2
48160	5	-4.199705078	Combusted tobacco, Exclusive	2
48163	5	-0.207024169	Combusted tobacco, Exclusive	2
48165	5	-0.412489723	Combusted tobacco, Exclusive	2
48167	5	-2.120263536	Combusted tobacco, Exclusive	2
48173	5	-2.207274913	Combusted tobacco, Exclusive	2
48189	5	-1.394326533	Combusted tobacco, Exclusive	2
48196	5	0.625938431	Combusted tobacco, Exclusive	2
48203	5	-1.237874356	Combusted tobacco, Exclusive	2
48204	5	-2.253794929	Combusted tobacco, Exclusive	2
48208	5	-2.580977119	Combusted tobacco, Exclusive	2
48214	5	-0.770028225	Combusted tobacco, Exclusive	2
48219	5	-1.987774353	Combusted tobacco, Exclusive	2
48224	5	-1.386294361	Combusted tobacco, Exclusive	2
48240	5	-0.299754654	Combusted tobacco, Exclusive	2
48245	5	-1.158362293	Combusted tobacco, Exclusive	2
48265	5	-1.298283484	Combusted tobacco, Exclusive	2
48271	5	-0.827822084	Combusted tobacco, Exclusive	2
48272	5	-2.079441542	Combusted tobacco, Exclusive	2
48310	5	-7.824046011	Combusted tobacco, Exclusive	2
48315	5	-0.685179011	Combusted tobacco, Exclusive	2
48318	5	-1.890475442	Combusted tobacco, Exclusive	2
48321	5	-1.465337568	Combusted tobacco, Exclusive	2
48323	5	-1.527857925	Combusted tobacco, Exclusive	2
48336	5	0.113328685	Combusted tobacco, Exclusive	2
48342	5	-1.505077897	Combusted tobacco, Exclusive	2
48345	5	-7.824046011	Combusted tobacco, Exclusive	2
48349	5	-5.02068563	Combusted tobacco, Exclusive	2
48352	5	-4.482952553	Combusted tobacco, Exclusive	2
48358	5	-0.258770729	Combusted tobacco, Exclusive	2
48359	5	-1.152013065	Combusted tobacco, Exclusive	2
48374	5	-3.432688049	Combusted tobacco, Exclusive	2
48387	5	-2.785471348	Combusted tobacco, Exclusive	2
48390	5	-1.187443502	Combusted tobacco, Exclusive	2
48398	5	-2.154165088	Combusted tobacco, Exclusive	2
48410	5	-1.48722028	Combusted tobacco, Exclusive	2
48414	5	-1.737271284	Combusted tobacco, Exclusive	2
48427	5	-0.894040123	Combusted tobacco, Exclusive	2
48431	5	-0.412489723	Combusted tobacco, Exclusive	2
48439	5	-2.547207676	Combusted tobacco, Exclusive	2
48452	5	-0.74865989	Combusted tobacco, Exclusive	2
48458	5	-0.572701027	Combusted tobacco, Exclusive	2
48461	5	-0.128970381	Combusted tobacco, Exclusive	2
48465	5	-2.722656353	Combusted tobacco, Exclusive	2
48476	5	-0.544727175	Combusted tobacco, Exclusive	2
48478	5	-0.446287103	Combusted tobacco, Exclusive	2
48485	5	-1.614450454	Combusted tobacco, Exclusive	2
48488	5	-0.811930717	Combusted tobacco, Exclusive	2
48499	5	-2.253794929	Combusted tobacco, Exclusive	2
48504	5	-0.939047719	Combusted tobacco, Exclusive	2
48505	5	-1.958995389	Combusted tobacco, Exclusive	2
48526	5	-3.079113882	Combusted tobacco, Exclusive	2
48528	5	-2.18036746	Combusted tobacco, Exclusive	2
48537	5	0.463734016	Combusted tobacco, Exclusive	2
48544	5	-1.070024832	Combusted tobacco, Exclusive	2
48548	5	-1.402423743	Combusted tobacco, Exclusive	2
48549	5	-0.896488105	Combusted tobacco, Exclusive	2
48550	5	-2.352826309	Combusted tobacco, Exclusive	2
48558	5	-2.490120217	Combusted tobacco, Exclusive	2
48567	5	-2.18036746	Combusted tobacco, Exclusive	2
48571	5	0.488580015	Combusted tobacco, Exclusive	2
48576	5	-0.369615455	Combusted tobacco, Exclusive	2
48583	5	-0.273121921	Combusted tobacco, Exclusive	2
48592	5	-1.452434164	Combusted tobacco, Exclusive	2
48594	5	-1.130102956	Combusted tobacco, Exclusive	2
48596	5	-1.754463684	Combusted tobacco, Exclusive	2
48610	5	-0.341082849	Combusted tobacco, Exclusive	2
48615	5	-3.669076827	Combusted tobacco, Exclusive	2
48620	5	-4.275866439	Combusted tobacco, Exclusive	2
48621	5	-1.108662625	Combusted tobacco, Exclusive	2
48627	5	-3.283414346	Combusted tobacco, Exclusive	2
48628	5	-1.130102956	Combusted tobacco, Exclusive	2
48646	5	-1.032824548	Combusted tobacco, Exclusive	2
48647	5	-2.70306266	Combusted tobacco, Exclusive	2
48648	5	-0.224394333	Combusted tobacco, Exclusive	2
48650	5	-2.351775337	Combusted tobacco, Exclusive	2
48660	5	-0.918793862	Combusted tobacco, Exclusive	2
48703	5	-1.431291727	Combusted tobacco, Exclusive	2
48706	5	-4.990832667	Combusted tobacco, Exclusive	2
48726	5	-1.944910649	Combusted tobacco, Exclusive	2
48730	5	-1.676646662	Combusted tobacco, Exclusive	2
48756	5	-1.650259907	Combusted tobacco, Exclusive	2
48761	5	0.067658649	Combusted tobacco, Exclusive	2
48776	5	-1.032824548	Combusted tobacco, Exclusive	2
48780	5	-1.924148657	Combusted tobacco, Exclusive	2
48809	5	-0.983499482	Combusted tobacco, Exclusive	2
48814	5	-2.189256408	Combusted tobacco, Exclusive	2
48816	5	-3.051244983	Combusted tobacco, Exclusive	2
48830	5	-0.060812139	Combusted tobacco, Exclusive	2
48838	5	-0.443166975	Combusted tobacco, Exclusive	2
48863	5	-2.234926445	Combusted tobacco, Exclusive	2
48882	5	-3.571985703	Combusted tobacco, Exclusive	2
48888	5	-0.412489723	Combusted tobacco, Exclusive	2
48896	5	-3.872802292	Combusted tobacco, Exclusive	2
48914	5	-1.551169004	Combusted tobacco, Exclusive	2
48917	5	-1.287354413	Combusted tobacco, Exclusive	2
48919	5	-0.148500008	Combusted tobacco, Exclusive	2
48929	5	-1.966112856	Combusted tobacco, Exclusive	2
48936	5	-2.662121269	Combusted tobacco, Exclusive	2
48937	5	-2.440698395	Combusted tobacco, Exclusive	2
48941	5	-1.897119985	Combusted tobacco, Exclusive	2
48949	5	-0.805196684	Combusted tobacco, Exclusive	2
48953	5	-1.402423743	Combusted tobacco, Exclusive	2
48958	5	-1.518683549	Combusted tobacco, Exclusive	2
48964	5	-1.194022473	Combusted tobacco, Exclusive	2
48968	5	-1.197328262	Combusted tobacco, Exclusive	2
48970	5	0.113328685	Combusted tobacco, Exclusive	2
48979	5	-0.393042588	Combusted tobacco, Exclusive	2
48982	5	-7.824046011	Combusted tobacco, Exclusive	2
48983	5	-0.230671818	Combusted tobacco, Exclusive	2
48987	5	-0.148500008	Combusted tobacco, Exclusive	2
48988	5	-6.119297919	Combusted tobacco, Exclusive	2
48991	5	-0.179126666	Combusted tobacco, Exclusive	2
49008	5	-1.038458366	Combusted tobacco, Exclusive	2
49012	5	-1.47840965	Combusted tobacco, Exclusive	2
49013	5	-1.386294361	Combusted tobacco, Exclusive	2
49022	5	-4.390058806	Combusted tobacco, Exclusive	2
49028	5	-1.090644119	Combusted tobacco, Exclusive	2
49051	5	-3.278095185	Combusted tobacco, Exclusive	2
49075	5	-0.207024169	Combusted tobacco, Exclusive	2
49079	5	-0.687165109	Combusted tobacco, Exclusive	2
49082	5	0.451075619	Combusted tobacco, Exclusive	2
49090	5	-3.593569274	Combusted tobacco, Exclusive	2
49092	5	-1.007857925	Combusted tobacco, Exclusive	2
49097	5	-2.024953356	Combusted tobacco, Exclusive	2
49104	5	-0.104250021	Combusted tobacco, Exclusive	2
49110	5	-2.742641646	Combusted tobacco, Exclusive	2
49117	5	-1.117795108	Combusted tobacco, Exclusive	2
49120	5	-1.394326533	Combusted tobacco, Exclusive	2
49136	5	-3.669076827	Combusted tobacco, Exclusive	2
49140	5	-1.725971729	Combusted tobacco, Exclusive	2
49143	5	-0.529329095	Combusted tobacco, Exclusive	2
49154	5	-2.591601388	Combusted tobacco, Exclusive	2
49165	5	-1.081755172	Combusted tobacco, Exclusive	2
49172	5	-0.839329691	Combusted tobacco, Exclusive	2
49175	5	0.542324291	Combusted tobacco, Exclusive	2
49180	5	-1.448169765	Combusted tobacco, Exclusive	2
49197	5	0.067658649	Combusted tobacco, Exclusive	2
49209	5	-2.377308639	Combusted tobacco, Exclusive	2
49211	5	-1.754463684	Combusted tobacco, Exclusive	2
49225	5	-3.696911626	Combusted tobacco, Exclusive	2
49228	5	-7.824046011	Combusted tobacco, Exclusive	2
49229	5	-0.825536369	Combusted tobacco, Exclusive	2
49239	5	-0.967584026	Combusted tobacco, Exclusive	2
49242	5	0.029558802	Combusted tobacco, Exclusive	2
49252	5	-1.589635285	Combusted tobacco, Exclusive	2
49254	5	-0.721546655	Combusted tobacco, Exclusive	2
49256	5	-3.375529635	Combusted tobacco, Exclusive	2
49259	5	-0.805196684	Combusted tobacco, Exclusive	2
49265	5	-2.103734234	Combusted tobacco, Exclusive	2
49269	5	-0.659712404	Combusted tobacco, Exclusive	2
49286	5	-0.003004509	Combusted tobacco, Exclusive	2
49288	5	-1.422958345	Combusted tobacco, Exclusive	2
49294	5	-2.615926912	Combusted tobacco, Exclusive	2
49296	5	-6.119297919	Combusted tobacco, Exclusive	2
49299	5	-0.33128571	Combusted tobacco, Exclusive	2
49301	5	-1.63989712	Combusted tobacco, Exclusive	2
49304	5	0.672944473	Combusted tobacco, Exclusive	2
49310	5	0.086177696	Combusted tobacco, Exclusive	2
49312	5	-1.599487582	Combusted tobacco, Exclusive	2
49328	5	-0.160168752	Combusted tobacco, Exclusive	2
49338	5	-1.676646662	Combusted tobacco, Exclusive	2
49350	5	0.076961041	Combusted tobacco, Exclusive	2
49365	5	-0.669430654	Combusted tobacco, Exclusive	2
49368	5	-0.725670372	Combusted tobacco, Exclusive	2
49369	5	-4.431216879	Combusted tobacco, Exclusive	2
49373	5	-0.305167387	Combusted tobacco, Exclusive	2
49385	5	-2.359155444	Combusted tobacco, Exclusive	2
49386	5	-1.851509474	Combusted tobacco, Exclusive	2
49393	5	-1.496109227	Combusted tobacco, Exclusive	2
49404	5	-0.772190388	Combusted tobacco, Exclusive	2
49429	5	-1.016111067	Combusted tobacco, Exclusive	2
49437	5	-1.287354413	Combusted tobacco, Exclusive	2
49450	5	-5.318520074	Combusted tobacco, Exclusive	2
49455	5	-0.874669057	Combusted tobacco, Exclusive	2
49461	5	-5.403677882	Combusted tobacco, Exclusive	2
49463	5	-1.072944542	Combusted tobacco, Exclusive	2
49466	5	-1.287354413	Combusted tobacco, Exclusive	2
49484	5	1.366091654	Combusted tobacco, Exclusive	2
49487	5	-0.898942094	Combusted tobacco, Exclusive	2
49494	5	-0.705219762	Combusted tobacco, Exclusive	2
49503	5	-4.219907785	Combusted tobacco, Exclusive	2
49516	5	-2.605042451	Combusted tobacco, Exclusive	2
49521	5	-1.731605546	Combusted tobacco, Exclusive	2
49530	5	-2.970064527	Combusted tobacco, Exclusive	2
49531	5	-0.022245609	Combusted tobacco, Exclusive	2
49535	5	-0.877070019	Combusted tobacco, Exclusive	2
49541	5	-7.824046011	Combusted tobacco, Exclusive	2
49548	5	-3.074775481	Combusted tobacco, Exclusive	2
49552	5	-1.443923474	Combusted tobacco, Exclusive	2
49561	5	0.254642218	Combusted tobacco, Exclusive	2
49567	5	-3.378457895	Combusted tobacco, Exclusive	2
49576	5	-4.86653495	Combusted tobacco, Exclusive	2
49580	5	-0.867500568	Combusted tobacco, Exclusive	2
49595	5	-0.497580397	Combusted tobacco, Exclusive	2
49596	5	-0.872273846	Combusted tobacco, Exclusive	2
49614	5	-2.338212271	Combusted tobacco, Exclusive	2
49626	5	-0.693147181	Combusted tobacco, Exclusive	2
49630	5	-0.494296322	Combusted tobacco, Exclusive	2
49642	5	-0.789658081	Combusted tobacco, Exclusive	2
49659	5	1.291983682	Combusted tobacco, Exclusive	2
49686	5	0.139761942	Combusted tobacco, Exclusive	2
49693	5	-4.990832667	Combusted tobacco, Exclusive	2
49694	5	-1.220779923	Combusted tobacco, Exclusive	2
49696	5	-3.327017983	Combusted tobacco, Exclusive	2
49699	5	-2.216407397	Combusted tobacco, Exclusive	2
49700	5	-1.158362293	Combusted tobacco, Exclusive	2
49721	5	-0.657780037	Combusted tobacco, Exclusive	2
49725	5	-2.518256629	Combusted tobacco, Exclusive	2
49732	5	0.770108222	Combusted tobacco, Exclusive	2
49744	5	0.500775288	Combusted tobacco, Exclusive	2
49752	5	-1.414693836	Combusted tobacco, Exclusive	2
49767	5	-1.532476871	Combusted tobacco, Exclusive	2
49775	5	-6.119297919	Combusted tobacco, Exclusive	2
49781	5	-2.311625838	Combusted tobacco, Exclusive	2
49783	5	-1.777856564	Combusted tobacco, Exclusive	2
49784	5	-1.093624747	Combusted tobacco, Exclusive	2
49802	5	-7.824046011	Combusted tobacco, Exclusive	2
49814	5	-1.838851077	Combusted tobacco, Exclusive	2
49821	5	0.300104593	Combusted tobacco, Exclusive	2
49828	5	-2.253794929	Combusted tobacco, Exclusive	2
49834	5	-1.789761467	Combusted tobacco, Exclusive	2
49840	5	-0.675307262	Combusted tobacco, Exclusive	2
49843	5	-0.780886095	Combusted tobacco, Exclusive	2
49847	5	-0.588787165	Combusted tobacco, Exclusive	2
49856	5	-0.848632083	Combusted tobacco, Exclusive	2
49859	5	-2.821778966	Combusted tobacco, Exclusive	2
49865	5	-1.402423743	Combusted tobacco, Exclusive	2
49875	5	-0.603306477	Combusted tobacco, Exclusive	2
49878	5	-0.474815186	Combusted tobacco, Exclusive	2
49886	5	-0.733969175	Combusted tobacco, Exclusive	2
49887	5	-2.842153186	Combusted tobacco, Exclusive	2
49888	5	-4.283086687	Combusted tobacco, Exclusive	2
49894	5	-5.36019277	Combusted tobacco, Exclusive	2
49903	5	-1.742969305	Combusted tobacco, Exclusive	2
49909	5	-1.37436579	Combusted tobacco, Exclusive	2
49919	5	-0.689155159	Combusted tobacco, Exclusive	2
49928	5	-1.414693836	Combusted tobacco, Exclusive	2
49940	5	-1.897119985	Combusted tobacco, Exclusive	2
49943	5	-1.099612789	Combusted tobacco, Exclusive	2
49955	5	-1.760260802	Combusted tobacco, Exclusive	2
49961	5	-1.709258248	Combusted tobacco, Exclusive	2
49974	5	-2.103734234	Combusted tobacco, Exclusive	2
50000	5	-0.85566611	Combusted tobacco, Exclusive	2
50001	5	-7.824046011	Combusted tobacco, Exclusive	2
50012	5	-1.210661792	Combusted tobacco, Exclusive	2
50033	5	-2.292634762	Combusted tobacco, Exclusive	2
50048	5	-0.738144546	Combusted tobacco, Exclusive	2
50053	5	-0.555125883	Combusted tobacco, Exclusive	2
50065	5	-0.738144546	Combusted tobacco, Exclusive	2
50070	5	-1.093624747	Combusted tobacco, Exclusive	2
50078	5	-3.53358657	Combusted tobacco, Exclusive	2
50079	5	0.620576488	Combusted tobacco, Exclusive	2
50083	5	-3.015934981	Combusted tobacco, Exclusive	2
50086	5	-0.879476759	Combusted tobacco, Exclusive	2
50087	5	0.470003629	Combusted tobacco, Exclusive	2
50103	5	-3.480240589	Combusted tobacco, Exclusive	2
50107	5	-0.980829253	Combusted tobacco, Exclusive	2
50122	5	-2.880619466	Combusted tobacco, Exclusive	2
50125	5	-1.771956842	Combusted tobacco, Exclusive	2
50136	5	-0.086647807	Combusted tobacco, Exclusive	2
50139	5	-1.111697528	Combusted tobacco, Exclusive	2
50147	5	-2.689719244	Combusted tobacco, Exclusive	2
50151	5	-0.019182819	Combusted tobacco, Exclusive	2
50163	5	-5.184988681	Combusted tobacco, Exclusive	2
50166	5	-0.999672341	Combusted tobacco, Exclusive	2
50167	5	-2.234926445	Combusted tobacco, Exclusive	2
50173	5	-4.84089252	Combusted tobacco, Exclusive	2
50179	5	-0.978166136	Combusted tobacco, Exclusive	2
50206	5	0.802001586	Combusted tobacco, Exclusive	2
50212	5	-1.676646662	Combusted tobacco, Exclusive	2
50214	5	-0.15431736	Combusted tobacco, Exclusive	2
50222	5	-1.958995389	Combusted tobacco, Exclusive	2
50232	5	-0.841647189	Combusted tobacco, Exclusive	2
50238	5	-1.687399454	Combusted tobacco, Exclusive	2
50240	5	-0.551647618	Combusted tobacco, Exclusive	2
50253	5	-4.448166437	Combusted tobacco, Exclusive	2
50258	5	-1.114741671	Combusted tobacco, Exclusive	2
50260	5	-1.435484605	Combusted tobacco, Exclusive	2
50290	5	-0.599656837	Combusted tobacco, Exclusive	2
50292	5	-2.77900929	Combusted tobacco, Exclusive	2
50294	5	-1.514127733	Combusted tobacco, Exclusive	2
50304	5	-0.839329691	Combusted tobacco, Exclusive	2
50316	5	-3.863232841	Combusted tobacco, Exclusive	2
50327	5	-2.377308639	Combusted tobacco, Exclusive	2
50329	5	0.067658649	Combusted tobacco, Exclusive	2
50332	5	-0.725670372	Combusted tobacco, Exclusive	2
50340	5	-1.541779264	Combusted tobacco, Exclusive	2
50351	5	-1.826350914	Combusted tobacco, Exclusive	2
50359	5	-1.22758267	Combusted tobacco, Exclusive	2
50364	5	-0.789658081	Combusted tobacco, Exclusive	2
50374	5	-0.050241216	Combusted tobacco, Exclusive	2
50379	5	-0.277071893	Combusted tobacco, Exclusive	2
50397	5	-1.838851077	Combusted tobacco, Exclusive	2
50413	5	-0.549913012	Combusted tobacco, Exclusive	2
50424	5	-0.235722334	Combusted tobacco, Exclusive	2
50429	5	-1.814005078	Combusted tobacco, Exclusive	2
50430	5	-2.877060744	Combusted tobacco, Exclusive	2
50434	5	-1.406497068	Combusted tobacco, Exclusive	2
50436	5	-2.002480501	Combusted tobacco, Exclusive	2
50438	5	-1.265848208	Combusted tobacco, Exclusive	2
50453	5	-1.737271284	Combusted tobacco, Exclusive	2
50458	5	-3.254503003	Combusted tobacco, Exclusive	2
50476	5	-2.48410697	Combusted tobacco, Exclusive	2
50489	5	-0.536143432	Combusted tobacco, Exclusive	2
50492	5	-0.755022584	Combusted tobacco, Exclusive	2
50495	5	-0.95972029	Combusted tobacco, Exclusive	2
50504	5	-0.299754654	Combusted tobacco, Exclusive	2
50514	5	-1.995100393	Combusted tobacco, Exclusive	2
50530	5	-0.387134151	Combusted tobacco, Exclusive	2
50535	5	0.139761942	Combusted tobacco, Exclusive	2
50546	5	-2.523231764	Combusted tobacco, Exclusive	2
50559	5	-1.74869998	Combusted tobacco, Exclusive	2
50570	5	-2.395797475	Combusted tobacco, Exclusive	2
50593	5	-1.482805262	Combusted tobacco, Exclusive	2
50596	5	0.678033543	Combusted tobacco, Exclusive	2
50602	5	-1.560647748	Combusted tobacco, Exclusive	2
50607	5	-3.626844063	Combusted tobacco, Exclusive	2
50628	5	0.570979547	Combusted tobacco, Exclusive	2
50634	5	-2.095570924	Combusted tobacco, Exclusive	2
50641	5	-2.70306266	Combusted tobacco, Exclusive	2
50644	5	-0.262664309	Combusted tobacco, Exclusive	2
50646	5	-1.523260216	Combusted tobacco, Exclusive	2
50648	5	-0.0010005	Combusted tobacco, Exclusive	2
50651	5	-2.309609708	Combusted tobacco, Exclusive	2
50657	5	-3.506557897	Combusted tobacco, Exclusive	2
50664	5	-0.634878272	Combusted tobacco, Exclusive	2
50688	5	-3.907035464	Combusted tobacco, Exclusive	2
50690	5	-4.000854219	Combusted tobacco, Exclusive	2
50692	5	0.131028262	Combusted tobacco, Exclusive	2
50693	5	-2.032557956	Combusted tobacco, Exclusive	2
50695	5	-7.824046011	Combusted tobacco, Exclusive	2
50713	5	-0.558616288	Combusted tobacco, Exclusive	2
50730	5	-0.823255866	Combusted tobacco, Exclusive	2
50736	5	-6.032286542	Combusted tobacco, Exclusive	2
50740	5	-1.339410775	Combusted tobacco, Exclusive	2
50747	5	-0.867500568	Combusted tobacco, Exclusive	2
50767	5	-0.054456186	Combusted tobacco, Exclusive	2
50777	5	-1.105636904	Combusted tobacco, Exclusive	2
50785	5	-0.695149183	Combusted tobacco, Exclusive	2
50793	5	-1.807888851	Combusted tobacco, Exclusive	2
50806	5	-2.111964733	Combusted tobacco, Exclusive	2
50811	5	-0.553385238	Combusted tobacco, Exclusive	2
50816	5	-2.024953356	Combusted tobacco, Exclusive	2
50819	5	-0.134674903	Combusted tobacco, Exclusive	2
50826	5	0.727548607	Combusted tobacco, Exclusive	2
50828	5	-2.847312268	Combusted tobacco, Exclusive	2
50831	5	-1.937941979	Combusted tobacco, Exclusive	2
50856	5	-1.26940061	Combusted tobacco, Exclusive	2
50859	5	-0.71539279	Combusted tobacco, Exclusive	2
50863	5	-0.717439873	Combusted tobacco, Exclusive	2
50866	5	0.518793793	Combusted tobacco, Exclusive	2
50876	5	-0.162518929	Combusted tobacco, Exclusive	2
50911	5	-2.43383338	Combusted tobacco, Exclusive	2
50929	5	-1.46967597	Combusted tobacco, Exclusive	2
50934	5	-0.450985623	Combusted tobacco, Exclusive	2
50944	5	-2.431555474	Combusted tobacco, Exclusive	2
50946	5	-0.035627178	Combusted tobacco, Exclusive	2
50958	5	-2.302585093	Combusted tobacco, Exclusive	2
50982	5	0.482426149	Combusted tobacco, Exclusive	2
51013	5	-2.414634597	Combusted tobacco, Exclusive	2
51030	5	-3.649658741	Combusted tobacco, Exclusive	2
51040	5	-4.635629393	Combusted tobacco, Exclusive	2
51045	5	0	Combusted tobacco, Exclusive	2
51048	5	0.067658649	Combusted tobacco, Exclusive	2
51049	5	-4.906275279	Combusted tobacco, Exclusive	2
51051	5	-0.921303274	Combusted tobacco, Exclusive	2
51053	5	-4.625372893	Combusted tobacco, Exclusive	2
51075	5	-2.466281186	Combusted tobacco, Exclusive	2
51088	5	0.231111721	Combusted tobacco, Exclusive	2
51092	5	-2.787093408	Combusted tobacco, Exclusive	2
51094	5	-0.994252273	Combusted tobacco, Exclusive	2
51096	5	-2.087473713	Combusted tobacco, Exclusive	2
51097	5	-0.588787165	Combusted tobacco, Exclusive	2
51101	5	-3.017977883	Combusted tobacco, Exclusive	2
51102	5	-2.207274913	Combusted tobacco, Exclusive	2
51107	5	0.378436436	Combusted tobacco, Exclusive	2
51108	5	-0.707246105	Combusted tobacco, Exclusive	2
51112	5	-1.03563749	Combusted tobacco, Exclusive	2
51113	5	-1.537117251	Combusted tobacco, Exclusive	2
51116	5	-3.63818634	Combusted tobacco, Exclusive	2
51117	5	0.058268908	Combusted tobacco, Exclusive	2
51125	5	-1.244794799	Combusted tobacco, Exclusive	2
51129	5	-1.57987911	Combusted tobacco, Exclusive	2
51143	5	-2.3892329	Combusted tobacco, Exclusive	2
51144	5	-0.555125883	Combusted tobacco, Exclusive	2
51151	5	-1.164752091	Combusted tobacco, Exclusive	2
51152	5	-2.999740295	Combusted tobacco, Exclusive	2
51153	5	-0.988861425	Combusted tobacco, Exclusive	2
51167	5	-0.30788478	Combusted tobacco, Exclusive	2
51174	5	-1.406497068	Combusted tobacco, Exclusive	2
51175	5	-0.798507696	Combusted tobacco, Exclusive	2
51182	5	-1.456716825	Combusted tobacco, Exclusive	2
51190	5	-0.796287939	Combusted tobacco, Exclusive	2
51192	5	-7.824046011	Combusted tobacco, Exclusive	2
51213	5	-1.687399454	Combusted tobacco, Exclusive	2
51214	5	-2.676551534	Combusted tobacco, Exclusive	2
51224	5	-4.062845895	Combusted tobacco, Exclusive	2
51239	5	0.09531018	Combusted tobacco, Exclusive	2
51241	5	-1.290984181	Combusted tobacco, Exclusive	2
51247	5	-2.032557956	Combusted tobacco, Exclusive	2
51257	5	0.009950331	Combusted tobacco, Exclusive	2
51260	5	0.122217633	Combusted tobacco, Exclusive	2
51266	5	-2.055725015	Combusted tobacco, Exclusive	2
51269	5	-2.487710577	Combusted tobacco, Exclusive	2
51273	5	-1.180907531	Combusted tobacco, Exclusive	2
51291	5	-1.064210862	Combusted tobacco, Exclusive	2
51299	5	-0.515838166	Combusted tobacco, Exclusive	2
51302	5	-1.518683549	Combusted tobacco, Exclusive	2
51305	5	-1.320506621	Combusted tobacco, Exclusive	2
51316	5	0.039220713	Combusted tobacco, Exclusive	2
51319	5	-1.200645014	Combusted tobacco, Exclusive	2
51320	5	0.076961041	Combusted tobacco, Exclusive	2
51355	5	0.322083499	Combusted tobacco, Exclusive	2
51362	5	-1.62964062	Combusted tobacco, Exclusive	2
51371	5	-2.75986995	Combusted tobacco, Exclusive	2
51376	5	-2.889572078	Combusted tobacco, Exclusive	2
51377	5	-1.951928221	Combusted tobacco, Exclusive	2
51378	5	-2.328929068	Combusted tobacco, Exclusive	2
51380	5	0.392042088	Combusted tobacco, Exclusive	2
51395	5	-2.079441542	Combusted tobacco, Exclusive	2
51405	5	-3.589939506	Combusted tobacco, Exclusive	2
51406	5	-1.431291727	Combusted tobacco, Exclusive	2
51422	5	-2.390324007	Combusted tobacco, Exclusive	2
51427	5	-1.877317358	Combusted tobacco, Exclusive	2
51428	5	-0.387134151	Combusted tobacco, Exclusive	2
51431	5	-1.03563749	Combusted tobacco, Exclusive	2
51434	5	-1.546463113	Combusted tobacco, Exclusive	2
51439	5	0.173953307	Combusted tobacco, Exclusive	2
51445	5	-2.234926445	Combusted tobacco, Exclusive	2
51455	5	-0.004008021	Combusted tobacco, Exclusive	2
51458	5	-6.265901393	Combusted tobacco, Exclusive	2
51462	5	-1.431291727	Combusted tobacco, Exclusive	2
51465	5	-0.652005237	Combusted tobacco, Exclusive	2
51471	5	-1.081755172	Combusted tobacco, Exclusive	2
51479	5	-1.682008605	Combusted tobacco, Exclusive	2
51485	5	-0.504181081	Combusted tobacco, Exclusive	2
51486	5	-0.125563223	Combusted tobacco, Exclusive	2
51490	5	-1.280134165	Combusted tobacco, Exclusive	2
51498	5	-0.359536176	Combusted tobacco, Exclusive	2
51514	5	-2.34028696	Combusted tobacco, Exclusive	2
51524	5	-0.539568093	Combusted tobacco, Exclusive	2
51532	5	-1.851509474	Combusted tobacco, Exclusive	2
51543	5	-1.127011763	Combusted tobacco, Exclusive	2
51545	5	-1.190727578	Combusted tobacco, Exclusive	2
51549	5	-1.514127733	Combusted tobacco, Exclusive	2
51558	5	-0.482886255	Combusted tobacco, Exclusive	2
51575	5	0.239016901	Combusted tobacco, Exclusive	2
51576	5	-0.450985623	Combusted tobacco, Exclusive	2
51608	5	-1.514127733	Combusted tobacco, Exclusive	2
51609	5	-6.319968614	Combusted tobacco, Exclusive	2
51611	5	-2.244316185	Combusted tobacco, Exclusive	2
51616	5	-2.791975436	Combusted tobacco, Exclusive	2
51619	5	-3.275446176	Combusted tobacco, Exclusive	2
51623	5	-1.298283484	Combusted tobacco, Exclusive	2
41510	5	-3.457767733	ETS-Exposed	1
41519	5	-1.910543005	ETS-Exposed	1
41555	5	-4.688551795	ETS-Exposed	1
41637	5	-4.509860006	ETS-Exposed	1
41663	5	-6.265901393	ETS-Exposed	1
41677	5	-5.521460918	ETS-Exposed	1
41683	5	-5.403677882	ETS-Exposed	1
41762	5	-4.23360663	ETS-Exposed	1
41802	5	-4.414549826	ETS-Exposed	1
41887	5	-7.824046011	ETS-Exposed	1
41958	5	-5.521460918	ETS-Exposed	1
41959	5	-2.629701235	ETS-Exposed	1
41994	5	-4.688551795	ETS-Exposed	1
42001	5	-3.626844063	ETS-Exposed	1
42021	5	-6.165817934	ETS-Exposed	1
42022	5	-4.51899249	ETS-Exposed	1
42047	5	-4.500810171	ETS-Exposed	1
42072	5	-5.626821434	ETS-Exposed	1
42134	5	-6.119297919	ETS-Exposed	1
42152	5	-7.824046011	ETS-Exposed	1
42164	5	-2.063568193	ETS-Exposed	1
42205	5	-5.298317367	ETS-Exposed	1
42252	5	-1.52924137	ETS-Exposed	1
42280	5	-7.824046011	ETS-Exposed	1
42301	5	-7.824046011	ETS-Exposed	1
42305	5	-4.028556822	ETS-Exposed	1
42332	5	-6.502290171	ETS-Exposed	1
42349	5	-5.744604469	ETS-Exposed	1
42370	5	-7.824046011	ETS-Exposed	1
42386	5	-2.968117107	ETS-Exposed	1
42393	5	-2.493745598	ETS-Exposed	1
42438	5	-7.824046011	ETS-Exposed	1
42488	5	-3.947650183	ETS-Exposed	1
42509	5	-5.878135862	ETS-Exposed	1
42512	5	-5.259096653	ETS-Exposed	1
42534	5	-2.77900929	ETS-Exposed	1
42538	5	-4.275866439	ETS-Exposed	1
42571	5	-3.700952035	ETS-Exposed	1
42652	5	-3.830443018	ETS-Exposed	1
42654	5	-7.824046011	ETS-Exposed	1
42672	5	-5.599422459	ETS-Exposed	1
42684	5	-5.472670754	ETS-Exposed	1
42697	5	-4.382026635	ETS-Exposed	1
42728	5	-7.824046011	ETS-Exposed	1
42737	5	-3.989984547	ETS-Exposed	1
42830	5	-4.803621125	ETS-Exposed	1
42897	5	-3.341043459	ETS-Exposed	1
42902	5	-5.403677882	ETS-Exposed	1
42906	5	-2.032557956	ETS-Exposed	1
42913	5	-5.11599581	ETS-Exposed	1
42937	5	-1.725971729	ETS-Exposed	1
42946	5	-0.8603831	ETS-Exposed	1
42980	5	-6.812445099	ETS-Exposed	1
42985	5	-2.549765222	ETS-Exposed	1
43009	5	-2.849037894	ETS-Exposed	1
43036	5	-4.645992181	ETS-Exposed	1
43048	5	-4.546901278	ETS-Exposed	1
43055	5	-4.074541935	ETS-Exposed	1
43078	5	-3.673006105	ETS-Exposed	1
43084	5	-4.398156017	ETS-Exposed	1
43111	5	-7.824046011	ETS-Exposed	1
43148	5	-2.95651156	ETS-Exposed	1
43223	5	-6.119297919	ETS-Exposed	1
43228	5	-2.820099705	ETS-Exposed	1
43240	5	-2.946942109	ETS-Exposed	1
43251	5	-3.516608233	ETS-Exposed	1
43279	5	-4.390058806	ETS-Exposed	1
43296	5	-3.932225713	ETS-Exposed	1
43302	5	-5.067205646	ETS-Exposed	1
43321	5	-4.23360663	ETS-Exposed	1
43359	5	-5.952243834	ETS-Exposed	1
43387	5	-4.456750181	ETS-Exposed	1
43443	5	-3.649658741	ETS-Exposed	1
43487	5	-4.179902451	ETS-Exposed	1
43494	5	-4.147745339	ETS-Exposed	1
43555	5	-4.268697949	ETS-Exposed	1
43572	5	-1.619488248	ETS-Exposed	1
43579	5	-4.509860006	ETS-Exposed	1
43656	5	-3.630610546	ETS-Exposed	1
43659	5	-4.65646348	ETS-Exposed	1
43661	5	-3.081290162	ETS-Exposed	1
43692	5	-2.973970782	ETS-Exposed	1
43701	5	-5.298317367	ETS-Exposed	1
43708	5	-5.132802928	ETS-Exposed	1
43721	5	-2.806766174	ETS-Exposed	1
43725	5	-4.17338777	ETS-Exposed	1
43735	5	-4.500810171	ETS-Exposed	1
43736	5	-7.824046011	ETS-Exposed	1
43750	5	-3.821268642	ETS-Exposed	1
43772	5	-7.824046011	ETS-Exposed	1
43829	5	-5.991464547	ETS-Exposed	1
43927	5	-4.006333685	ETS-Exposed	1
43936	5	-4.615220522	ETS-Exposed	1
43968	5	-2.943139823	ETS-Exposed	1
43978	5	-3.984593698	ETS-Exposed	1
43996	5	-2.492535677	ETS-Exposed	1
44024	5	-3.473768074	ETS-Exposed	1
44040	5	-4.947660495	ETS-Exposed	1
44050	5	-3.101092789	ETS-Exposed	1
44074	5	-3.989984547	ETS-Exposed	1
44081	5	-3.257097038	ETS-Exposed	1
44083	5	-1.500583508	ETS-Exposed	1
44108	5	-4.815891217	ETS-Exposed	1
44125	5	-5.683979847	ETS-Exposed	1
44143	5	-3.717278929	ETS-Exposed	1
44196	5	-4.947660495	ETS-Exposed	1
44215	5	-3.763603	ETS-Exposed	1
44223	5	-5.449140256	ETS-Exposed	1
44236	5	-6.812445099	ETS-Exposed	1
44251	5	-5.521460918	ETS-Exposed	1
44261	5	-4.431216879	ETS-Exposed	1
44285	5	-5.083205987	ETS-Exposed	1
44327	5	-6.265901393	ETS-Exposed	1
44349	5	-4.744432253	ETS-Exposed	1
44416	5	-4.247495742	ETS-Exposed	1
44444	5	-5.083205987	ETS-Exposed	1
44456	5	-7.824046011	ETS-Exposed	1
44479	5	-6.165817934	ETS-Exposed	1
44480	5	-4.366153286	ETS-Exposed	1
44484	5	-3.005782609	ETS-Exposed	1
44516	5	-4.086376393	ETS-Exposed	1
44517	5	-5.572754212	ETS-Exposed	1
44521	5	-4.947660495	ETS-Exposed	1
44555	5	-5.403677882	ETS-Exposed	1
44579	5	-0.438504962	ETS-Exposed	1
44592	5	-3.877621579	ETS-Exposed	1
44727	5	-6.725433722	ETS-Exposed	1
44772	5	-1.231001477	ETS-Exposed	1
44778	5	-4.213128098	ETS-Exposed	1
44883	5	-3.839702344	ETS-Exposed	1
44892	5	-3.384340265	ETS-Exposed	1
44916	5	-5.339139361	ETS-Exposed	1
44939	5	-5.099466508	ETS-Exposed	1
44979	5	-3.892220378	ETS-Exposed	1
45034	5	-6.265901393	ETS-Exposed	1
45046	5	-1.838851077	ETS-Exposed	1
45050	5	0.412109651	ETS-Exposed	1
45070	5	-6.502290171	ETS-Exposed	1
45094	5	-2.709050701	ETS-Exposed	1
45137	5	-7.824046011	ETS-Exposed	1
45147	5	-3.327017983	ETS-Exposed	1
45167	5	-4.575611384	ETS-Exposed	1
45198	5	-3.496607566	ETS-Exposed	1
45290	5	-4.491841501	ETS-Exposed	1
45297	5	-1.002393431	ETS-Exposed	1
45326	5	-5.184988681	ETS-Exposed	1
45334	5	-3.645819965	ETS-Exposed	1
45344	5	-6.119297919	ETS-Exposed	1
45401	5	-2.103734234	ETS-Exposed	1
45427	5	-5.521460918	ETS-Exposed	1
45434	5	-7.824046011	ETS-Exposed	1
45439	5	-3.464137181	ETS-Exposed	1
45452	5	-3.390257442	ETS-Exposed	1
45540	5	-2.889572078	ETS-Exposed	1
45563	5	-5.259096653	ETS-Exposed	1
45593	5	1.091923301	ETS-Exposed	1
45634	5	-5.878135862	ETS-Exposed	1
45638	5	-5.339139361	ETS-Exposed	1
45658	5	-3.087847562	ETS-Exposed	1
45677	5	-5.298317367	ETS-Exposed	1
45735	5	-2.838728525	ETS-Exposed	1
45737	5	-4.247495742	ETS-Exposed	1
45739	5	-3.839702344	ETS-Exposed	1
45763	5	-7.824046011	ETS-Exposed	1
45771	5	-6.265901393	ETS-Exposed	1
45777	5	-7.13089883	ETS-Exposed	1
45898	5	-3.024131748	ETS-Exposed	1
45941	5	-3.445149269	ETS-Exposed	1
45959	5	0.029558802	ETS-Exposed	1
45979	5	-4.017383521	ETS-Exposed	1
46023	5	-2.482908647	ETS-Exposed	1
46025	5	-3.600868577	ETS-Exposed	1
46074	5	-7.824046011	ETS-Exposed	1
46095	5	-4.565949473	ETS-Exposed	1
46120	5	-3.390257442	ETS-Exposed	1
46236	5	2.617395833	ETS-Exposed	1
46248	5	0.924258902	ETS-Exposed	1
46288	5	-2.590267165	ETS-Exposed	1
46289	5	-4.51899249	ETS-Exposed	1
46356	5	-4.206394066	ETS-Exposed	1
46376	5	-7.824046011	ETS-Exposed	1
46384	5	-5.167289104	ETS-Exposed	1
46424	5	-3.003764445	ETS-Exposed	1
46468	5	-3.684887433	ETS-Exposed	1
46484	5	-5.713832811	ETS-Exposed	1
46515	5	-4.892852258	ETS-Exposed	1
46525	5	-7.824046011	ETS-Exposed	1
46531	5	-3.267540997	ETS-Exposed	1
46553	5	-2.336141877	ETS-Exposed	1
46556	5	-4.509860006	ETS-Exposed	1
46587	5	-4.65646348	ETS-Exposed	1
46630	5	-2.691193084	ETS-Exposed	1
46659	5	-3.116770602	ETS-Exposed	1
46669	5	-4.14143617	ETS-Exposed	1
46685	5	-4.006333685	ETS-Exposed	1
46742	5	-0.671385689	ETS-Exposed	1
46766	5	-7.013115795	ETS-Exposed	1
46783	5	-3.863232841	ETS-Exposed	1
46833	5	-4.976233867	ETS-Exposed	1
46851	5	-5.80914299	ETS-Exposed	1
46853	5	-4.509860006	ETS-Exposed	1
46888	5	-7.824046011	ETS-Exposed	1
46909	5	-4.933674253	ETS-Exposed	1
46949	5	-5.546778726	ETS-Exposed	1
46968	5	-5.776353167	ETS-Exposed	1
46989	5	-6.214608098	ETS-Exposed	1
46994	5	-3.174858939	ETS-Exposed	1
46998	5	-5.599422459	ETS-Exposed	1
47044	5	-6.165817934	ETS-Exposed	1
47050	5	-6.377127028	ETS-Exposed	1
47139	5	-5.572754212	ETS-Exposed	1
47166	5	-2.063568193	ETS-Exposed	1
47184	5	-5.035953102	ETS-Exposed	1
47191	5	-3.103317484	ETS-Exposed	1
47199	5	-4.290359446	ETS-Exposed	1
47220	5	-7.13089883	ETS-Exposed	1
47222	5	-4.080441657	ETS-Exposed	1
47294	5	-3.589939506	ETS-Exposed	1
47300	5	-3.882464203	ETS-Exposed	1
47326	5	-2.970064527	ETS-Exposed	1
47329	5	-4.219907785	ETS-Exposed	1
47357	5	-3.80766299	ETS-Exposed	1
47359	5	-5.221356325	ETS-Exposed	1
47390	5	-5.203007187	ETS-Exposed	1
47411	5	-7.824046011	ETS-Exposed	1
47423	5	-2.857710976	ETS-Exposed	1
47450	5	-5.051457289	ETS-Exposed	1
47460	5	-4.034190639	ETS-Exposed	1
47489	5	-4.382026635	ETS-Exposed	1
47491	5	-7.824046011	ETS-Exposed	1
47585	5	-7.824046011	ETS-Exposed	1
47595	5	-3.275446176	ETS-Exposed	1
47621	5	-4.366153286	ETS-Exposed	1
47656	5	-3.709082161	ETS-Exposed	1
47679	5	-6.265901393	ETS-Exposed	1
47681	5	-1.509592577	ETS-Exposed	1
47696	5	-4.755993076	ETS-Exposed	1
47737	5	-4.431216879	ETS-Exposed	1
47739	5	-4.206394066	ETS-Exposed	1
47764	5	-5.298317367	ETS-Exposed	1
47775	5	-0.191160505	ETS-Exposed	1
47809	5	-4.528209145	ETS-Exposed	1
47818	5	-3.438899249	ETS-Exposed	1
47861	5	-3.738069698	ETS-Exposed	1
47872	5	-6.165817934	ETS-Exposed	1
47932	5	-4.414549826	ETS-Exposed	1
47943	5	-7.824046011	ETS-Exposed	1
47953	5	-4.500810171	ETS-Exposed	1
48013	5	-2.820099705	ETS-Exposed	1
48035	5	-5.067205646	ETS-Exposed	1
48040	5	-1.937941979	ETS-Exposed	1
48044	5	-4.625372893	ETS-Exposed	1
48109	5	-4.006333685	ETS-Exposed	1
48175	5	-5.80914299	ETS-Exposed	1
48226	5	-5.240048458	ETS-Exposed	1
48282	5	-4.815891217	ETS-Exposed	1
48297	5	-4.128936007	ETS-Exposed	1
48306	5	-6.43775165	ETS-Exposed	1
48326	5	-4.312500572	ETS-Exposed	1
48334	5	-5.149897361	ETS-Exposed	1
48355	5	-7.824046011	ETS-Exposed	1
48382	5	-7.824046011	ETS-Exposed	1
48420	5	-5.572754212	ETS-Exposed	1
48433	5	-3.803168601	ETS-Exposed	1
48440	5	-4.406319327	ETS-Exposed	1
48463	5	-6.571283042	ETS-Exposed	1
48566	5	-4.815891217	ETS-Exposed	1
48574	5	-2.964233606	ETS-Exposed	1
48588	5	-5.149897361	ETS-Exposed	1
48589	5	-4.906275279	ETS-Exposed	1
48590	5	-2.916921093	ETS-Exposed	1
48651	5	-1.655481851	ETS-Exposed	1
48720	5	-6.377127028	ETS-Exposed	1
48749	5	-4.456750181	ETS-Exposed	1
48794	5	-7.824046011	ETS-Exposed	1
48807	5	-3.611918413	ETS-Exposed	1
48891	5	-7.824046011	ETS-Exposed	1
48900	5	-3.717278929	ETS-Exposed	1
48969	5	-3.772261063	ETS-Exposed	1
49009	5	-5.878135862	ETS-Exposed	1
49033	5	-4.213128098	ETS-Exposed	1
49068	5	-3.384340265	ETS-Exposed	1
49122	5	-4.733003557	ETS-Exposed	1
49138	5	-5.472670754	ETS-Exposed	1
49156	5	-5.278514739	ETS-Exposed	1
49186	5	-7.824046011	ETS-Exposed	1
49189	5	-3.523365016	ETS-Exposed	1
49240	5	-3.725543438	ETS-Exposed	1
49247	5	-6.265901393	ETS-Exposed	1
49255	5	-2.712058222	ETS-Exposed	1
49282	5	-3.264919763	ETS-Exposed	1
49306	5	-3.586322866	ETS-Exposed	1
49314	5	-2.244316185	ETS-Exposed	1
49323	5	-7.824046011	ETS-Exposed	1
49337	5	-2.521985658	ETS-Exposed	1
49419	5	-4.057048777	ETS-Exposed	1
49432	5	-4.721704002	ETS-Exposed	1
49448	5	-3.201527187	ETS-Exposed	1
49547	5	-4.406319327	ETS-Exposed	1
49589	5	-3.688879454	ETS-Exposed	1
49661	5	-5.878135862	ETS-Exposed	1
49698	5	-1.565421027	ETS-Exposed	1
49703	5	-6.319968614	ETS-Exposed	1
49785	5	-5.167289104	ETS-Exposed	1
49789	5	-5.067205646	ETS-Exposed	1
49820	5	-3.246761028	ETS-Exposed	1
49838	5	-3.191747157	ETS-Exposed	1
49846	5	-6.214608098	ETS-Exposed	1
49911	5	-4.006333685	ETS-Exposed	1
49938	5	-4.688551795	ETS-Exposed	1
49947	5	-7.824046011	ETS-Exposed	1
50011	5	-3.835061964	ETS-Exposed	1
50019	5	-3.717278929	ETS-Exposed	1
50094	5	-3.932225713	ETS-Exposed	1
50131	5	-7.824046011	ETS-Exposed	1
50132	5	-4.122744037	ETS-Exposed	1
50138	5	-7.824046011	ETS-Exposed	1
50150	5	-7.824046011	ETS-Exposed	1
50174	5	-5.051457289	ETS-Exposed	1
50209	5	-6.032286542	ETS-Exposed	1
50223	5	-3.887330393	ETS-Exposed	1
50226	5	-4.045554398	ETS-Exposed	1
50276	5	-3.148883453	ETS-Exposed	1
50312	5	-3.233989463	ETS-Exposed	1
50324	5	-3.299543728	ETS-Exposed	1
50381	5	-3.597212266	ETS-Exposed	1
50391	5	-4.057048777	ETS-Exposed	1
50392	5	-5.776353167	ETS-Exposed	1
50421	5	-6.265901393	ETS-Exposed	1
50465	5	-4.319991244	ETS-Exposed	1
50496	5	-4.755993076	ETS-Exposed	1
50526	5	-5.318520074	ETS-Exposed	1
50561	5	-7.824046011	ETS-Exposed	1
50578	5	-6.214608098	ETS-Exposed	1
50599	5	-2.244316185	ETS-Exposed	1
50606	5	-3.509896799	ETS-Exposed	1
50727	5	-5.051457289	ETS-Exposed	1
50737	5	-3.835061964	ETS-Exposed	1
50739	5	-2.244316185	ETS-Exposed	1
50766	5	-2.198225078	ETS-Exposed	1
50803	5	-2.584948004	ETS-Exposed	1
50807	5	-4.491841501	ETS-Exposed	1
50841	5	-2.606396547	ETS-Exposed	1
50865	5	-4.122744037	ETS-Exposed	1
50893	5	-6.032286542	ETS-Exposed	1
50939	5	-7.824046011	ETS-Exposed	1
50945	5	-5.051457289	ETS-Exposed	1
50963	5	-6.645391015	ETS-Exposed	1
51080	5	-5.298317367	ETS-Exposed	1
51090	5	-2.95459033	ETS-Exposed	1
51196	5	-3.079113882	ETS-Exposed	1
51215	5	-1.870802677	ETS-Exposed	1
51223	5	-4.098352584	ETS-Exposed	1
51267	5	1.371180723	ETS-Exposed	1
51318	5	-7.824046011	ETS-Exposed	1
51331	5	-3.641995868	ETS-Exposed	1
51343	5	-2.462753845	ETS-Exposed	1
51372	5	-5.403677882	ETS-Exposed	1
51374	5	-3.233989463	ETS-Exposed	1
51404	5	-3.721402646	ETS-Exposed	1
51415	5	-4.615220522	ETS-Exposed	1
51432	5	-4.537511538	ETS-Exposed	1
51453	5	-3.858482239	ETS-Exposed	1
51483	5	-5.36019277	ETS-Exposed	1
51484	5	-2.676551534	ETS-Exposed	1
51541	5	-6.032286542	ETS-Exposed	1
51588	5	-7.824046011	ETS-Exposed	1
41477	5	-7.824046011	Non-Exposed	0
41479	5	-7.824046011	Non-Exposed	0
41481	5	-7.824046011	Non-Exposed	0
41482	5	-7.824046011	Non-Exposed	0
41483	5	-7.824046011	Non-Exposed	0
41485	5	-7.824046011	Non-Exposed	0
41486	5	-7.824046011	Non-Exposed	0
41487	5	-7.824046011	Non-Exposed	0
41489	5	-7.824046011	Non-Exposed	0
41492	5	-7.824046011	Non-Exposed	0
41495	5	-6.502290171	Non-Exposed	0
41498	5	-7.264430223	Non-Exposed	0
41499	5	-7.824046011	Non-Exposed	0
41500	5	-7.824046011	Non-Exposed	0
41501	5	4.177459469	Non-Exposed	0
41504	5	-5.426150738	Non-Exposed	0
41509	5	-7.824046011	Non-Exposed	0
41511	5	-7.824046011	Non-Exposed	0
41514	5	-7.824046011	Non-Exposed	0
41516	5	-6.43775165	Non-Exposed	0
41518	5	-7.824046011	Non-Exposed	0
41522	5	-7.824046011	Non-Exposed	0
41524	5	-7.824046011	Non-Exposed	0
41525	5	-7.824046011	Non-Exposed	0
41526	5	-7.824046011	Non-Exposed	0
41530	5	-7.824046011	Non-Exposed	0
41531	5	-6.319968614	Non-Exposed	0
41539	5	-7.824046011	Non-Exposed	0
41541	5	-7.824046011	Non-Exposed	0
41542	5	-7.824046011	Non-Exposed	0
41548	5	-3.249335032	Non-Exposed	0
41549	5	-7.824046011	Non-Exposed	0
41550	5	-7.824046011	Non-Exposed	0
41552	5	-7.824046011	Non-Exposed	0
41553	5	-4.556380022	Non-Exposed	0
41559	5	-7.824046011	Non-Exposed	0
41562	5	-7.824046011	Non-Exposed	0
41572	5	-7.824046011	Non-Exposed	0
41573	5	-7.824046011	Non-Exposed	0
41575	5	-7.824046011	Non-Exposed	0
41583	5	-7.824046011	Non-Exposed	0
41584	5	-4.166915255	Non-Exposed	0
41589	5	-6.725433722	Non-Exposed	0
41590	5	-7.824046011	Non-Exposed	0
41605	5	-7.824046011	Non-Exposed	0
41607	5	-7.013115795	Non-Exposed	0
41608	5	-7.824046011	Non-Exposed	0
41611	5	-7.824046011	Non-Exposed	0
41612	5	-7.824046011	Non-Exposed	0
41613	5	-7.824046011	Non-Exposed	0
41616	5	-7.824046011	Non-Exposed	0
41617	5	-7.824046011	Non-Exposed	0
41618	5	-7.824046011	Non-Exposed	0
41619	5	-7.824046011	Non-Exposed	0
41622	5	-3.597212266	Non-Exposed	0
41624	5	-7.824046011	Non-Exposed	0
41625	5	-4.335143049	Non-Exposed	0
41627	5	-0.954511945	Non-Exposed	0
41628	5	-4.635629393	Non-Exposed	0
41630	5	-6.165817934	Non-Exposed	0
41636	5	-7.824046011	Non-Exposed	0
41639	5	-7.824046011	Non-Exposed	0
41640	5	-2.171556831	Non-Exposed	0
41641	5	-7.824046011	Non-Exposed	0
41642	5	-6.907755279	Non-Exposed	0
41648	5	-7.824046011	Non-Exposed	0
41652	5	-7.824046011	Non-Exposed	0
41656	5	-7.824046011	Non-Exposed	0
41659	5	-5.80914299	Non-Exposed	0
41666	5	-7.824046011	Non-Exposed	0
41668	5	-7.824046011	Non-Exposed	0
41671	5	-7.824046011	Non-Exposed	0
41672	5	-7.824046011	Non-Exposed	0
41674	5	-6.214608098	Non-Exposed	0
41676	5	-7.824046011	Non-Exposed	0
41678	5	-1.709258248	Non-Exposed	0
41679	5	0.570979547	Non-Exposed	0
41680	5	-5.381698975	Non-Exposed	0
41687	5	-7.824046011	Non-Exposed	0
41689	5	-6.812445099	Non-Exposed	0
41690	5	-7.824046011	Non-Exposed	0
41691	5	-6.265901393	Non-Exposed	0
41694	5	-6.265901393	Non-Exposed	0
41696	5	-7.824046011	Non-Exposed	0
41697	5	-7.824046011	Non-Exposed	0
41699	5	-7.418580903	Non-Exposed	0
41702	5	-7.824046011	Non-Exposed	0
41704	5	-7.824046011	Non-Exposed	0
41708	5	-6.377127028	Non-Exposed	0
41711	5	-7.824046011	Non-Exposed	0
41715	5	-7.824046011	Non-Exposed	0
41718	5	-7.824046011	Non-Exposed	0
41722	5	-7.824046011	Non-Exposed	0
41724	5	-7.824046011	Non-Exposed	0
41725	5	-5.203007187	Non-Exposed	0
41728	5	-7.824046011	Non-Exposed	0
41730	5	-6.119297919	Non-Exposed	0
41731	5	-5.318520074	Non-Exposed	0
41732	5	-7.418580903	Non-Exposed	0
41733	5	-5.496768305	Non-Exposed	0
41734	5	-7.824046011	Non-Exposed	0
41735	5	-6.165817934	Non-Exposed	0
41736	5	-4.116590171	Non-Exposed	0
41737	5	-7.13089883	Non-Exposed	0
41739	5	-7.824046011	Non-Exposed	0
41740	5	-7.824046011	Non-Exposed	0
41749	5	-7.824046011	Non-Exposed	0
41751	5	-6.074846156	Non-Exposed	0
41753	5	-6.502290171	Non-Exposed	0
41755	5	-1.167962367	Non-Exposed	0
41756	5	-7.824046011	Non-Exposed	0
41757	5	-5.952243834	Non-Exposed	0
41761	5	-7.824046011	Non-Exposed	0
41767	5	-7.824046011	Non-Exposed	0
41768	5	-7.824046011	Non-Exposed	0
41770	5	-7.824046011	Non-Exposed	0
41772	5	-5.259096653	Non-Exposed	0
41776	5	-6.377127028	Non-Exposed	0
41779	5	-6.074846156	Non-Exposed	0
41780	5	-3.937340813	Non-Exposed	0
41788	5	-7.824046011	Non-Exposed	0
41791	5	-6.725433722	Non-Exposed	0
41792	5	-6.43775165	Non-Exposed	0
41793	5	-3.57912859	Non-Exposed	0
41796	5	-6.725433722	Non-Exposed	0
41798	5	-2.859454655	Non-Exposed	0
41801	5	-6.377127028	Non-Exposed	0
41804	5	-7.824046011	Non-Exposed	0
41811	5	-7.824046011	Non-Exposed	0
41812	5	-6.645391015	Non-Exposed	0
41813	5	-7.824046011	Non-Exposed	0
41818	5	-7.824046011	Non-Exposed	0
41820	5	-7.824046011	Non-Exposed	0
41821	5	-6.214608098	Non-Exposed	0
41822	5	-7.824046011	Non-Exposed	0
41824	5	-5.339139361	Non-Exposed	0
41826	5	-4.546901278	Non-Exposed	0
41828	5	-6.032286542	Non-Exposed	0
41837	5	-7.824046011	Non-Exposed	0
41838	5	-7.824046011	Non-Exposed	0
41839	5	-6.165817934	Non-Exposed	0
41840	5	-7.824046011	Non-Exposed	0
41842	5	-6.032286542	Non-Exposed	0
41850	5	-3.684887433	Non-Exposed	0
41853	5	-6.645391015	Non-Exposed	0
41863	5	-7.824046011	Non-Exposed	0
41864	5	-7.824046011	Non-Exposed	0
41865	5	-7.824046011	Non-Exposed	0
41866	5	-7.824046011	Non-Exposed	0
41867	5	-7.824046011	Non-Exposed	0
41868	5	-6.032286542	Non-Exposed	0
41869	5	-4.906275279	Non-Exposed	0
41871	5	-7.824046011	Non-Exposed	0
41873	5	-6.119297919	Non-Exposed	0
41875	5	-7.824046011	Non-Exposed	0
41877	5	-4.199705078	Non-Exposed	0
41879	5	-5.952243834	Non-Exposed	0
41881	5	-4.767689115	Non-Exposed	0
41882	5	-7.824046011	Non-Exposed	0
41883	5	-7.824046011	Non-Exposed	0
41889	5	-7.824046011	Non-Exposed	0
41893	5	-7.824046011	Non-Exposed	0
41897	5	-7.824046011	Non-Exposed	0
41898	5	-7.824046011	Non-Exposed	0
41899	5	-7.824046011	Non-Exposed	0
41904	5	-7.824046011	Non-Exposed	0
41908	5	-7.824046011	Non-Exposed	0
41910	5	-7.013115795	Non-Exposed	0
41915	5	-7.824046011	Non-Exposed	0
41919	5	-7.824046011	Non-Exposed	0
41921	5	-7.824046011	Non-Exposed	0
41922	5	-7.824046011	Non-Exposed	0
41925	5	-7.824046011	Non-Exposed	0
41927	5	-7.013115795	Non-Exposed	0
41930	5	-6.165817934	Non-Exposed	0
41936	5	-6.214608098	Non-Exposed	0
41941	5	-7.824046011	Non-Exposed	0
41946	5	-7.824046011	Non-Exposed	0
41949	5	-7.824046011	Non-Exposed	0
41951	5	-5.878135862	Non-Exposed	0
41952	5	-7.824046011	Non-Exposed	0
41955	5	-7.824046011	Non-Exposed	0
41960	5	-7.824046011	Non-Exposed	0
41961	5	-7.824046011	Non-Exposed	0
41962	5	-7.013115795	Non-Exposed	0
41963	5	-7.824046011	Non-Exposed	0
41966	5	-7.824046011	Non-Exposed	0
41969	5	-7.824046011	Non-Exposed	0
41990	5	-7.824046011	Non-Exposed	0
41997	5	-5.403677882	Non-Exposed	0
42000	5	-7.824046011	Non-Exposed	0
42004	5	-5.02068563	Non-Exposed	0
42009	5	-5.572754212	Non-Exposed	0
42010	5	-6.265901393	Non-Exposed	0
42011	5	-3.47054746	Non-Exposed	0
42015	5	-7.824046011	Non-Exposed	0
42016	5	-7.824046011	Non-Exposed	0
42018	5	-7.824046011	Non-Exposed	0
42024	5	-5.991464547	Non-Exposed	0
42029	5	-7.824046011	Non-Exposed	0
42035	5	-7.824046011	Non-Exposed	0
42037	5	-7.824046011	Non-Exposed	0
42041	5	-5.449140256	Non-Exposed	0
42042	5	-7.824046011	Non-Exposed	0
42043	5	-5.572754212	Non-Exposed	0
42044	5	-7.824046011	Non-Exposed	0
42045	5	-7.824046011	Non-Exposed	0
42049	5	-7.824046011	Non-Exposed	0
42050	5	-7.824046011	Non-Exposed	0
42051	5	-7.264430223	Non-Exposed	0
42053	5	-7.824046011	Non-Exposed	0
42056	5	-6.032286542	Non-Exposed	0
42058	5	-7.824046011	Non-Exposed	0
42059	5	-7.824046011	Non-Exposed	0
42064	5	-7.824046011	Non-Exposed	0
42065	5	-7.013115795	Non-Exposed	0
42068	5	-5.65499231	Non-Exposed	0
42073	5	-7.824046011	Non-Exposed	0
42087	5	-5.259096653	Non-Exposed	0
42091	5	-7.824046011	Non-Exposed	0
42094	5	-4.51899249	Non-Exposed	0
42096	5	-7.824046011	Non-Exposed	0
42097	5	-6.214608098	Non-Exposed	0
42098	5	-7.824046011	Non-Exposed	0
42101	5	-7.824046011	Non-Exposed	0
42102	5	-6.265901393	Non-Exposed	0
42103	5	-5.878135862	Non-Exposed	0
42104	5	-7.824046011	Non-Exposed	0
42105	5	-7.824046011	Non-Exposed	0
42106	5	-7.824046011	Non-Exposed	0
42107	5	-7.824046011	Non-Exposed	0
42109	5	-7.824046011	Non-Exposed	0
42118	5	-7.824046011	Non-Exposed	0
42119	5	-4.755993076	Non-Exposed	0
42123	5	-7.824046011	Non-Exposed	0
42124	5	-7.824046011	Non-Exposed	0
42132	5	-6.645391015	Non-Exposed	0
42133	5	-7.824046011	Non-Exposed	0
42135	5	-5.991464547	Non-Exposed	0
42139	5	-7.824046011	Non-Exposed	0
42145	5	-7.824046011	Non-Exposed	0
42146	5	-5.221356325	Non-Exposed	0
42147	5	-7.824046011	Non-Exposed	0
42150	5	-7.824046011	Non-Exposed	0
42151	5	-7.824046011	Non-Exposed	0
42154	5	-7.824046011	Non-Exposed	0
42157	5	-7.824046011	Non-Exposed	0
42159	5	-7.824046011	Non-Exposed	0
42160	5	-7.824046011	Non-Exposed	0
42161	5	-7.824046011	Non-Exposed	0
42166	5	-7.13089883	Non-Exposed	0
42170	5	-7.824046011	Non-Exposed	0
42171	5	-4.744432253	Non-Exposed	0
42172	5	-7.824046011	Non-Exposed	0
42173	5	-7.824046011	Non-Exposed	0
42175	5	-6.214608098	Non-Exposed	0
42177	5	-7.824046011	Non-Exposed	0
42180	5	-7.824046011	Non-Exposed	0
42181	5	-7.824046011	Non-Exposed	0
42192	5	-3.892220378	Non-Exposed	0
42197	5	-7.824046011	Non-Exposed	0
42198	5	-7.824046011	Non-Exposed	0
42200	5	-7.824046011	Non-Exposed	0
42201	5	-7.824046011	Non-Exposed	0
42202	5	-7.824046011	Non-Exposed	0
42204	5	-7.824046011	Non-Exposed	0
42208	5	-7.824046011	Non-Exposed	0
42212	5	-7.824046011	Non-Exposed	0
42213	5	-7.824046011	Non-Exposed	0
42214	5	-7.418580903	Non-Exposed	0
42215	5	-6.43775165	Non-Exposed	0
42224	5	-7.824046011	Non-Exposed	0
42227	5	-6.812445099	Non-Exposed	0
42232	5	-7.824046011	Non-Exposed	0
42238	5	-5.65499231	Non-Exposed	0
42239	5	-7.824046011	Non-Exposed	0
42244	5	-5.843044542	Non-Exposed	0
42246	5	-6.43775165	Non-Exposed	0
42248	5	-7.824046011	Non-Exposed	0
42250	5	-7.824046011	Non-Exposed	0
42251	5	-7.824046011	Non-Exposed	0
42257	5	-7.824046011	Non-Exposed	0
42260	5	-7.824046011	Non-Exposed	0
42262	5	-7.824046011	Non-Exposed	0
42263	5	-7.824046011	Non-Exposed	0
42265	5	-7.824046011	Non-Exposed	0
42267	5	-5.403677882	Non-Exposed	0
42269	5	-7.824046011	Non-Exposed	0
42275	5	-7.824046011	Non-Exposed	0
42276	5	-7.824046011	Non-Exposed	0
42281	5	-7.824046011	Non-Exposed	0
42285	5	-7.824046011	Non-Exposed	0
42286	5	-7.824046011	Non-Exposed	0
42291	5	-7.824046011	Non-Exposed	0
42294	5	-6.214608098	Non-Exposed	0
42296	5	-7.824046011	Non-Exposed	0
42297	5	-7.824046011	Non-Exposed	0
42298	5	-7.824046011	Non-Exposed	0
42300	5	-7.824046011	Non-Exposed	0
42306	5	-5.991464547	Non-Exposed	0
42307	5	-7.824046011	Non-Exposed	0
42308	5	-3.23653076	Non-Exposed	0
42309	5	-7.824046011	Non-Exposed	0
42310	5	-7.824046011	Non-Exposed	0
42320	5	-5.572754212	Non-Exposed	0
42321	5	-7.824046011	Non-Exposed	0
42323	5	-4.947660495	Non-Exposed	0
42328	5	-7.824046011	Non-Exposed	0
42329	5	-7.824046011	Non-Exposed	0
42333	5	-6.265901393	Non-Exposed	0
42337	5	-7.824046011	Non-Exposed	0
42338	5	-7.824046011	Non-Exposed	0
42340	5	-5.683979847	Non-Exposed	0
42342	5	-7.824046011	Non-Exposed	0
42344	5	-2.525728644	Non-Exposed	0
42345	5	-6.812445099	Non-Exposed	0
42346	5	-7.824046011	Non-Exposed	0
42351	5	-6.907755279	Non-Exposed	0
42356	5	-4.122744037	Non-Exposed	0
42357	5	-7.824046011	Non-Exposed	0
42358	5	-7.824046011	Non-Exposed	0
42359	5	-5.572754212	Non-Exposed	0
42364	5	-5.878135862	Non-Exposed	0
42365	5	-5.991464547	Non-Exposed	0
42366	5	-7.824046011	Non-Exposed	0
42368	5	-7.824046011	Non-Exposed	0
42376	5	-5.683979847	Non-Exposed	0
42379	5	-7.824046011	Non-Exposed	0
42382	5	-7.824046011	Non-Exposed	0
42383	5	-5.339139361	Non-Exposed	0
42387	5	-3.932225713	Non-Exposed	0
42395	5	-4.595219855	Non-Exposed	0
42396	5	-7.824046011	Non-Exposed	0
42400	5	-6.032286542	Non-Exposed	0
42402	5	-7.824046011	Non-Exposed	0
42404	5	-7.824046011	Non-Exposed	0
42405	5	-7.824046011	Non-Exposed	0
42421	5	-5.776353167	Non-Exposed	0
42422	5	-5.572754212	Non-Exposed	0
42424	5	-7.824046011	Non-Exposed	0
42425	5	-7.824046011	Non-Exposed	0
42426	5	-7.824046011	Non-Exposed	0
42429	5	-7.824046011	Non-Exposed	0
42432	5	-6.725433722	Non-Exposed	0
42436	5	-7.824046011	Non-Exposed	0
42437	5	-5.626821434	Non-Exposed	0
42439	5	-7.824046011	Non-Exposed	0
42445	5	-7.824046011	Non-Exposed	0
42446	5	-6.502290171	Non-Exposed	0
42449	5	-7.824046011	Non-Exposed	0
42450	5	2.772588722	Non-Exposed	0
42452	5	-6.645391015	Non-Exposed	0
42453	5	-5.221356325	Non-Exposed	0
42454	5	-6.812445099	Non-Exposed	0
42459	5	-7.824046011	Non-Exposed	0
42460	5	-7.824046011	Non-Exposed	0
42464	5	-7.824046011	Non-Exposed	0
42466	5	-7.824046011	Non-Exposed	0
[truncated: 14,991 more rows]
