# Supplementary material for: Cumulative ROC curves for discriminating three or more ordinal outcomes with cutpoints on a shared continuous measurement scale
Source: PLoS One. 2019 Aug 30;14(8):e0221433. doi: 10.1371/journal.pone.0221433 (PMC6716631; doi:10.1371/journal.pone.0221433)
Supplement: S1 Programs — A SAS macro that implements cumulative ROC curve analysis for three-level (ternary) ordinal outcomes, as described in this article. Requires SAS v9.4 or later. (ZIP) [file pone.0221433.s001.zip › cumRoc3/macros/cumRoc3_MAIN_MAC.sas]

/*  ##########################################################################
    ##########################################################################
    SAS Version 9.4 TS1M3 and later
    Licenses    Apache-2.0, CC-BY-4.0
    ##########################################################################
    Name:       %cumRoc3
    Type:       Main, user-called SAS macro wrapping supporting macros
    Purpose:    Implements cumulative ROC curve analysis for three-level (ternary) ordinal outcomes and comprises a two-stage semiprametric method where Stage 1 is cumulative logit regression and Stage 2 is cumulative ROC curve analysis.
                Analysis includes identification of cutpoints that discriminate outcome levels based on ROC curve-based criteria -- Total Accuracy, Youden Index, Matthews Correlation -- as well as calculation of parametric cutpoints from cumulative logit regression parameters.
                    Three modes
                    1: Complete procedure: analysis, post-processing, reporting
                    2: Analysis and post-processing only
                    3: Reporting only
    Author: B. Rey de Castro, Sc.D., rdecastro@cdc.gov
    Centers for Disease Control and Prevention, Atlanta, Georgia, USA
    ##########################################################################

PREREQUISITES
    * SAS 9.4 or later
    * Three-level (ternary) ordinal outcome with levels encoded as: 0, 1, 2
        * Designated reference level
            * DEFAULT:      encoded as: 2 (Macro parameter _yOrd=A)
            * Alternative:  encoded as: 0 (Macro parameter _yOrd=D)
    * Continuous predictor variable

ADVISORIES
    * It is possible for ROC curve-based criteria to be tied for different values of the continuous predictor. Ties are displayed in the tabulated results.
    * Preferences to facilitate interpretation
        * Numeric levels of the ternary ordinal outcome should be assigned a SAS format
        * The continuous predictor should be assigned a SAS label
    * For %cr3_1Logit
        * Occasionally had convergence problems running Stage 1 cumulative logit regression with SAS 9.4 TS1M3 on Windows 10 64-bit.
        * To ensure routine convergence, MAXITER= 500 was set for Newton-Raphson optimization with ridging (SAS default).
        * As this is an arbitrary setting, consider adjusting or eliminating this setting if it does not suit your needs.
    * For %cr3_2ROC
        * In SAS 9.4, OUTROC= in LOGISTIC includes the automatic variable _SOURCE_ and is used by %cr3_2ROC.
        * In versions before 9.4, this automatic variable is instead called _STEP_ and takes different values than _SOURCE_.
        * The macro's default is to refer to _SOURCE_, but to permit use in versions before 9.4 I have included commented-out code that refers to _STEP_.

    ==========================================================================

USAGE

    %cumRoc3(_yOut,_xPred,_vsLbl,_cutFmt,
        _dsn,_dir00,_dirOut,_dirPng,_dateOut,
        _libNm=DEMO,_propOdds=PO,_yOrd=A,_macMode=1,_macComp=YES,_macComp=YES,
        _outCntnts=YES,_outRtf=NO,_debug0=NO) ;

        Ex. %cumRoc3(shsX3,URXNALln,Exposure,%STR(BESTD8.1),nnal_SI,
                %STR(C:/rootDir/project),
                %STR(Output/NNAL),
                %STR(Images/NNAL),
                2019_DEMO,_propOdds=NPO,_macMode=1) ;
            %cumRoc3(quality,dArea,Quality,%STR(BESTD8.3),cork_SI,
                %STR(C:/rootDir/project),
                %STR(Output/Cork),
                %STR(Images/Cork),
                2019_DEMO,_macMode=1) ;

    ==========================================================================

PARAMETERS, Positional
    _yOut           Dependent variable, three-level ordinal outcome encoded as numeric: 0, 1, 2
    _xPred          Predictor variable, continuous
    _vsLbl          Label for predictor variable: for LABEL statement
    _cutFmt         SAS format for cutpoints of predictor variable
    _dsn            SAS7BDAT input data comprising ternary ordinal dependent variable and continuous predictor
    _dir00          Root output directory location
    _dirOut         Results output subdirectory location
                        &_dir00./&_dirOut fully specifies text output subdirectory location
    _dirPng         Image output subdirectory location
                        &_dir00./&_dirPng fully specifies image output subdirectory location
    _dateOut        Date suffix for output filename

PARAMETERS, Keyword with defaults
    _libNm=DEMO     Input SAS library name: for LIBNAME statement
                    DEFAULT: DEMO
    _propOdds=PO    Specify model odds assumption
                    DEFAULT: PO
                        PO:     proportional odds assumption
                        NPO:    non-proportional odds assumption
    _yOrd=A         Specify order of ordinal outcome levels
                    Equivalent to specifying reference outcome level
                    DEFAULT: A
                        A:  levels in ascending order ==> reference level _yOut=2
                        D:  levels in descending order ==> reference level _yOut=0
    _macMode=1      Specify macro's operating mode
                    DEFAULT: 1
                        1:  Complete procedure: analysis, criteria and parametric cutpoint calculation, reporting
                        2:  Analysis and criteria and parametric cutpoint calculation only
                        3:  Reporting only: requires 1 or 2 to have been run previously
    _macComp=YES    Request compilation of supporting macros
                    Supporting macros must be compiled at least once during current SAS session before running %cumRoc3
                    DEFAULT: YES
                        YES:    compile supporting macros
                        NO:     skip compilation
    _outCntnts=YES  Request CONTENTS of permanent output datasets
                    DEFAULT: YES
                        YES:    append CONTENTS of permanent output datasets to results
                        NO:     do not run CONTENTS for permanent output datasets
    _outRtf=NO      Request tabulated results output to RTF
                    DEFAULT: NO
                        NO:     Outputs results to TXT
                        YES:    Outputs results to RTF
    _debug0=NO      Request temporary scratch datasets be saved for review and debugging
                    DEFAULT: NO
                        NO:     Scratch datasets discarded
                        YES:    Scratch datasets retained in WORK library after end of macro run

INPUT
    SAS7BDAT: input data comprising ternary ordinal dependent variable (&_xPred) and continuous predictor (&_yOut)
        TARGET: &_LIBNM..&_dsN

OUTPUT
    MACRO VARIABLE, GLOBAL: Suffix for output filename
        _fileSfx    &_YOUT._&_XPRED._PO for proportonal odds assumption
                    &_YOUT._&_XPRED._NPO for non-proportonal odds assumption
    MACRO VARIABLE, GLOBAL: Title text indicating which proportional odds assumption used in cumulative logit model
        _poTitle    Proportonal Odds
                    Non-Proportonal Odds
    MACRO VARIABLE, GLOBAL: Indicator that ternary ordinal dependent variable is compatible
        _yOK=FAIL   DEFAULT: FAIL
                        FAIL:  incompatible
                        PASS:  compatible
    MACRO VARIABLE, GLOBAL: Indicates order of ordinal outcome for transformation to binary outcome
        _ordIng     ASCEND  for _yOrd = A: Y=2 reference category
                    DESCEND for _yOrd = D: Y=0 reference category
    MACRO VARIABLE, GLOBAL: Format name of ordinal outcome
        _yFmt       <SAS format>
    MACRO VARIABLE, GLOBAL: Label of continuous predictor
        _xLbl       <SAS label>
    MACRO VARIABLE, GLOBAL: Number of observations used for models
        _xObs       Formatted as integer
                    _xObs = _nObs
    MACRO VARIABLE, GLOBAL: Number of observations used for models
        _nObs       Formatted with commas separating every three digits
                    _nObs = _xObs
    SAS7BDAT: Temporary input data from &_LIBNM..&_dsN used for macro processing
        TARGET: _inDsn
    SAS7BDAT: Parameter estimates for variance calculation of ratio by Delta and Fieller's Methods
        TARGET: &_LIBNM..PARMS4VAR_&_fileSfx
    SAS7BDAT: Variance-covariance matrix for parameter estimates
        TARGET: &_LIBNM..COVB_&_fileSfx
    SAS7BDAT: Parameter estimates
        TARGET: &_LIBNM..CUMLOGPARM_&_fileSfx
    SAS7BDAT: Parameter estimates and variances
        TARGET: &_LIBNM..CUMLOGTABLE_&_fileSfx
    SAS7BDAT: Predicted cumulative probabilities
        TARGET: &_LIBNM..CUMLOGPRED_&_fileSfx
    SAS7BDAT: Association of predicted probabilities and observed responses
        TARGET: &_LIBNM..ASSOC_&_fileSfx
    SAS7BDAT: Cumulative ROC curves 0 and 1 with 2x2 table frequencies, ROC criteria, AUCs
        TARGET: &_LIBNM..ROC_&_fileSfx
    SAS7BDAT: Cumulative ROC curve AUCs 0 and 1
        TARGET: &_LIBNM..AUC_&_fileSfx
    SAS7BDAT: Optimal ROC curve-based cutpoints and cumulative ROC curve AUCs
        TARGET: &_LIBNM..CUTBASE_&_fileSfx
    SAS7BDAT: Parametric cutpoints with 95% confidence intervals by Fieller's Method and Delta Method, including ROC curve-based criteria computed at parametric cutpoints and 2x2 table frequencies
        TARGET: &_LIBNM..CUTPARMX_&_fileSfx
    SAS7BDAT: Optimal ROC curve-based cutpoints, parametric cutpoints with 95% confidence intervals by Fieller's Method and Delta Method, and cumulative ROC curve AUCs
        TARGET: &_LIBNM..CUMROC3_&_fileSfx
    PNG: [300 DPI] Charts of cumulative ROC curves 0 and 1 output by LOGISTIC. Black and white style suitable for journal manuscript.
        TARGET: &_dir00./&_dirPng./ROC&_J._&_fileSfx._&_dateOut..PNG
    Output options for tabulated results
        _outRtf=NO :: DEFAULT
            TXT:: TARGET: &_dir00./&_dirOut/CUMROC3_&_fileSfx._&_dateOut..TXT
        _outRtf=YES
            RTF:: TARGET: &_dir00./&_dirOut/CUMROC3_&_fileSfx._&_dateOut..RTF

DEVELOPMENT PLATFORM
    OS:     Microsoft Windows 10 64-bit
    SAS:    9.4 TS1M3 64-bit

    ##########################################################################
    ##########################################################################
DISCLAIMERS
1. DISCLAIMER OF WARRANTY. Under the terms of the Apache License 2.0 License, "Unless required by applicable law or agreed to in writing, Licensor provides the Work (and each Contributor provides its Contributions) on an "as is" basis, without warranties or conditions of any kind, either express or implied, including, without limitation, any warranties or conditions of title, non-infringement, merchantability, or fitness for a particular purpose. You are solely responsible for determining the appropriateness of using or redistributing the Work and assume any risks associated with Your exercise of permissions under this License."
2. The findings and conclusions in this report are those of the author and do not necessarily represent the views of the Centers for Disease Control and Prevention. Use of trade names is for identification only and does not imply endorsement by the Centers for Disease Control and Prevention.

ATTRIBUTION
1. Under the terms of Creative Commons License CC-BY-4.0, "You must give appropriate credit, provide a link to the license, and indicate if changes were made. You may do so in any reasonable manner, but not in any way that suggests the licensor endorses you or your use."
2. SUGGESTED CITATION FOR %cumRoc3
    deCastro, B.R. 2019, %cumRoc3 -- Cumulative ROC curve analysis of three-level ordinal outcomes, v1.0.1, DOI:10.5281/zenodo.3364094.

    ##########################################################################
*/

/* Mode-selective macro wrapper */
%MACRO cumRoc3(_yOut,_xPred,_vsLbl,_cutFmt,_dsn,_dir00,_dirOut,_dirPng,_dateOut,_libNm=DEMO,_propOdds=PO,_yOrd=A,_macMode=1,_macComp=YES,_outCntnts=YES,_outRtf=NO,_debug0=NO) ;
    /* Compile supporting macros */
    %IF       %UPCASE(&_macComp)= YES %THEN %DO ;
        %INCLUDE "./macros/words_MAC.sas"          ;
        %INCLUDE "./macros/00_preCheck_MAC.sas"    ;
        %INCLUDE "./macros/01_dataPre_MAC.sas"     ;
        %INCLUDE "./macros/02_cr3_1Logit_MAC.sas"  ;
        %INCLUDE "./macros/03_cr3_2ROC_MAC.sas"    ;
        %INCLUDE "./macros/04_cut3Base_MAC.sas"    ;
        %INCLUDE "./macros/05_cut3Parmx_MAC.sas"   ;
        %INCLUDE "./macros/06_parmx95_MAC.sas"     ;
        %INCLUDE "./macros/07_cr3Results_MAC.sas"  ;
    %END ;

    %GLOBAL _poTitle _fileSfx ;

    /* For portrait with 10pt font */
    OPTIONS LINESIZE= 95
            PAGESIZE= 54
    ;
    OPTIONS FORMCHAR='|----|+|---+=|-/\<>*';
    ODS ESCAPECHAR= "^" ;

    /* Check ternary ordinal outcome encoding is compatible with macro */
    %preCheck ;

    %IF &_yOK EQ PASS %THEN %DO ;
        %IF       %UPCASE(&_propOdds)= PO %THEN %DO ;
            %LET _poTitle= %STR(Proportional Odds) ;
            %LET _fileSfx= &_YOUT._&_XPRED._PO  ;
        %END ;
        %ELSE %IF %UPCASE(&_propOdds)= NPO %THEN %DO ;
            %LET _poTitle= %STR(Non-Proportional Odds) ;
            %LET _fileSfx= &_YOUT._&_XPRED._NPO ;
        %END ;

        /* Discard previous temporary datasets */
        PROC DATASETS LIBRARY= WORK NOLIST NOPRINT ;
            DELETE  _inDsn _cutParmx _parmx95 ;
        RUN ; QUIT ;

        /* Discard previous permanent output datasets */
        PROC DATASETS LIBRARY= &_LIBNM NOLIST NOPRINT ;
            DELETE  PARMS4VAR_&_fileSfx
                    COVB_&_fileSfx
                    CUMLOGPARM_&_fileSfx
                    CUMLOGTABLE_&_fileSfx
                    CUMLOGPRED_&_fileSfx
                    ASSOC_&_fileSfx
                    ROC_&_fileSfx
                    AUC_&_fileSfx
                    CUTBASE_&_fileSfx
                    CUTPARMX_&_fileSfx
                    CUMROC3_&_fileSfx
            ;
        RUN ; QUIT ;

        /*  MACRO MODE
            1:  Complete procedure: analysis, criteria and parametric cutpoint calculation, reporting
            2:  Analysis and criteria and parametric cutpoint calculation only
            3:  Reporting only: requires 1 or 2 to have been run previously */
        %IF &_macMode= 1 OR &_macMode= 2 %THEN %DO ;
            %dataPre ;
            %cr3_1Logit ;
            %cr3_2ROC ;
            %cut3Base ;
            %cut3Parmx ; %parmx95 ;
        %END ;

        %IF &_macMode= 1 OR &_macMode= 3
            %THEN %cr3Results(CUTPARMX CUTBASE) ;

        /* Clean up */
        %IF %upCase(&_debug0)= NO
            AND
            (&_macMode= 1 OR &_macMode= 2)
            %THEN %DO ;
                PROC DATASETS library= WORK NOLIST NOPRINT ;
                    DELETE  _inDsn _cutParmx _parmx95 ;
                RUN ; QUIT ;
            %END ;
    %END ;
%MEND cumRoc3 ;
