# Supplementary material for: Cumulative ROC curves for discriminating three or more ordinal outcomes with cutpoints on a shared continuous measurement scale
Source: PLoS One. 2019 Aug 30;14(8):e0221433. doi: 10.1371/journal.pone.0221433 (PMC6716631; doi:10.1371/journal.pone.0221433)
Supplement: S1 Programs — A SAS macro that implements cumulative ROC curve analysis for three-level (ternary) ordinal outcomes, as described in this article. Requires SAS v9.4 or later. (ZIP) [file pone.0221433.s001.zip › cumRoc3/output/nnal/CUMROC3_shsX3_URXNALln_NPO_CONTENTS_2019_DEMO.TXT]

                           Cumulative ROC Curve Analysis, N= 16,990
                                  ASCENDING shsX3 on URXNALln
                             Contents of Permanent Output Datasets

Data Set Name        DEMO.PARMS4VAR_SHSX3_URXNALLN_NPO                Observations          4
Member Type          DATA                                             Variables             8
Engine               V9                                               Indexes               0
Created              08/02/2019 10:49:39                              Observation Length    56
Last Modified        08/02/2019 10:49:41                              Deleted Observations  0
Protection                                                            Compressed            NO
Data Set Type                                                         Sorted                YES
Label                Parameter estimates for variance calculation
                     of ratio by Delta and Fieller's Methods
Data Representation  WINDOWS_64
Encoding             utf-8  Unicode (UTF-8)


                               Engine/Host Dependent Information

Data Set Page Size          65536
Number of Data Set Pages    1
First Data Page             1
Max Obs per Page            1167
Obs in First Data Page      4
Number of Data Set Repairs  0
ExtendObsCounter            YES
Filename                    parms4var_shsx3_urxnalln_npo.sas7bdat
Release Created             9.0401M3
Host Created                X64_8PRO


                          Alphabetic List of Variables and Attributes

                 #    Variable     Type    Len    Format       Label

                 2    ClassVal0    Char      1                 shsX3
                 3    DF           Num       8    2.
                 4    Estimate     Num       8    D8.
                 1    Parameter    Char      9
                 7    ProbChiSq    Num       8    PVALUE6.4    Pr > Chi-Square
                 5    StdErr       Num       8    D8.          Standard Error
                 6    WaldChiSq    Num       8    10.4         Wald Chi-Square
                 8    _ESTTYPE_    Char      4                 Estimation Type


                                       Sort Information

                              Sortedby       Parameter ClassVal0
                              Validated      YES
                              Character Set  ANSI


  ###########################################################################################
                            Output generated by SAS macro %cumRoc3.
      %cumRoc3 released under Apache License 2.0 and Creative Commons License CC-BY-4.0.
               Disclaimer of Warranty: %cumRoc3 is provided on an "as is" basis,
           without warranties or conditions of any kind, either express or implied.
  ###########################################################################################

===============================================================================================

                           Cumulative ROC Curve Analysis, N= 16,990
                                  ASCENDING shsX3 on URXNALln
                             Contents of Permanent Output Datasets

Data Set Name        DEMO.COVB_SHSX3_URXNALLN_NPO                      Observations          4
Member Type          DATA                                              Variables             5
Engine               V9                                                Indexes               0
Created              08/02/2019 10:49:40                               Observation Length    48
Last Modified        08/02/2019 10:49:40                               Deleted Observations  0
Protection                                                             Compressed            NO
Data Set Type                                                          Sorted                NO
Label                Variance-covariance matrix
                     for parameter estimates
Data Representation  WINDOWS_64
Encoding             utf-8  Unicode (UTF-8)


                               Engine/Host Dependent Information

Data Set Page Size          65536
Number of Data Set Pages    1
First Data Page             1
Max Obs per Page            1361
Obs in First Data Page      4
Number of Data Set Repairs  0
ExtendObsCounter            YES
Filename                    covb_shsx3_urxnalln_npo.sas7bdat
Release Created             9.0401M3
Host Created                X64_8PRO


                          Alphabetic List of Variables and Attributes

                           #    Variable       Type    Len    Format

                           2    Intercept_0    Num       8    BEST8.
                           3    Intercept_1    Num       8    BEST8.
                           1    Parameter      Char     11
                           4    URXNALln_0     Num       8    BEST8.
                           5    URXNALln_1     Num       8    BEST8.


  ###########################################################################################
                            Output generated by SAS macro %cumRoc3.
      %cumRoc3 released under Apache License 2.0 and Creative Commons License CC-BY-4.0.
               Disclaimer of Warranty: %cumRoc3 is provided on an "as is" basis,
           without warranties or conditions of any kind, either express or implied.
  ###########################################################################################

===============================================================================================

                           Cumulative ROC Curve Analysis, N= 16,990
                                  ASCENDING shsX3 on URXNALln
                             Contents of Permanent Output Datasets

     Data Set Name        DEMO.CUMLOGPARM_SHSX3_URXNALLN_NPO    Observations          1
     Member Type          DATA                                  Variables             16
     Engine               V9                                    Indexes               0
     Created              08/02/2019 10:49:41                   Observation Length    128
     Last Modified        08/02/2019 10:49:41                   Deleted Observations  0
     Protection                                                 Compressed            NO
     Data Set Type                                              Sorted                NO
     Label                Parameter Estimates
     Data Representation  WINDOWS_64
     Encoding             utf-8  Unicode (UTF-8)


                               Engine/Host Dependent Information

Data Set Page Size          65536
Number of Data Set Pages    1
First Data Page             1
Max Obs per Page            511
Obs in First Data Page      1
Number of Data Set Repairs  0
ExtendObsCounter            YES
Filename                    cumlogparm_shsx3_urxnalln_npo.sas7bdat
Release Created             9.0401M3
Host Created                X64_8PRO


                          Alphabetic List of Variables and Attributes

                         #    Variable            Type    Len    Format

                         1    Intercept_0         Num       8    D8.
                         2    Intercept_1         Num       8    D8.
                        13    Intercept_0_hi95    Num       8    D8.
                         9    Intercept_0_lo95    Num       8    D8.
                         5    Intercept_0_se      Num       8    D8.
                        14    Intercept_1_hi95    Num       8    D8.
                        10    Intercept_1_lo95    Num       8    D8.
                         6    Intercept_1_se      Num       8    D8.
                         3    URXNALln_0          Num       8    D8.
                         4    URXNALln_1          Num       8    D8.
                        15    URXNALln_0_hi95     Num       8    D8.
                        11    URXNALln_0_lo95     Num       8    D8.
                         7    URXNALln_0_se       Num       8    D8.
                        16    URXNALln_1_hi95     Num       8    D8.
                        12    URXNALln_1_lo95     Num       8    D8.
                         8    URXNALln_1_se       Num       8    D8.


  ###########################################################################################
                            Output generated by SAS macro %cumRoc3.
      %cumRoc3 released under Apache License 2.0 and Creative Commons License CC-BY-4.0.
               Disclaimer of Warranty: %cumRoc3 is provided on an "as is" basis,
           without warranties or conditions of any kind, either express or implied.
  ###########################################################################################

===============================================================================================

                           Cumulative ROC Curve Analysis, N= 16,990
                                  ASCENDING shsX3 on URXNALln
                             Contents of Permanent Output Datasets

     Data Set Name        DEMO.CUMLOGTABLE_SHSX3_URXNALLN_NPO    Observations          4
     Member Type          DATA                                   Variables             18
     Engine               V9                                     Indexes               0
     Created              08/02/2019 10:49:41                    Observation Length    128
     Last Modified        08/02/2019 10:49:41                    Deleted Observations  0
     Protection                                                  Compressed            NO
     Data Set Type                                               Sorted                NO
     Label                Parameter estimates and variances
     Data Representation  WINDOWS_64
     Encoding             utf-8  Unicode (UTF-8)


                               Engine/Host Dependent Information

Data Set Page Size          65536
Number of Data Set Pages    1
First Data Page             1
Max Obs per Page            511
Obs in First Data Page      4
Number of Data Set Repairs  0
ExtendObsCounter            YES
Filename                    cumlogtable_shsx3_urxnalln_npo.sas7bdat
Release Created             9.0401M3
Host Created                X64_8PRO


                          Alphabetic List of Variables and Attributes

 # Variable     Type Len Format    Label

 2 ClassVal0    Char   1           shsX3
 3 DF           Num    8 2.
 8 Estimate     Num    8 D8.
 9 LowerCL      Num    8 D8.       Profile Likelihood Lower 95% Confidence Limit for Parameter
15 OddsRatioEst Num    8 ODDSR8.3  Odds Ratio
 1 Parameter    Char   9
 6 ProbChiSq    Num    8 PVALUE6.4 Pr > Chi-Square
11 Response     Char   1           shsX3
 4 StdErr       Num    8 D8.       Standard Error
10 UpperCL      Num    8 D8.       Profile Likelihood Upper 95% Confidence Limit for Parameter
 5 WaldChiSq    Num    8 10.4      Wald Chi-Square
 7 _ESTTYPE_    Char   4           Estimation Type
16 plLowerCL    Num    8 ODDSR8.3  Profile Likelihood 95%LoCL OR
18 plPvalue     Num    8 PVALUE6.4 Profile Likelihood p-Value
17 plUpperCL    Num    8 ODDSR8.3  Profile Likelihood 95%UpCL OR
12 wLowerCL     Num    8 ODDSR8.3  Wald 95%LoCL OR
14 wPvalue      Num    8 PVALUE6.4 Wald p-Value
13 wUpperCL     Num    8 ODDSR8.3  Wald 95%UpCL OR


  ###########################################################################################
                            Output generated by SAS macro %cumRoc3.
      %cumRoc3 released under Apache License 2.0 and Creative Commons License CC-BY-4.0.
               Disclaimer of Warranty: %cumRoc3 is provided on an "as is" basis,
           without warranties or conditions of any kind, either express or implied.
  ###########################################################################################

===============================================================================================

                           Cumulative ROC Curve Analysis, N= 16,990
                                  ASCENDING shsX3 on URXNALln
                             Contents of Permanent Output Datasets

    Data Set Name        DEMO.CUMLOGPRED_SHSX3_URXNALLN_NPO    Observations          16990
    Member Type          DATA                                  Variables             7
    Engine               V9                                    Indexes               0
    Created              08/02/2019 10:49:38                   Observation Length    56
    Last Modified        08/02/2019 10:49:41                   Deleted Observations  0
    Protection                                                 Compressed            NO
    Data Set Type                                              Sorted                YES
    Label                Predicted cumulative probabilities
    Data Representation  WINDOWS_64
    Encoding             utf-8  Unicode (UTF-8)


                               Engine/Host Dependent Information

Data Set Page Size          65536
Number of Data Set Pages    15
First Data Page             1
Max Obs per Page            1167
Obs in First Data Page      1133
Number of Data Set Repairs  0
ExtendObsCounter            YES
Filename                    cumlogpred_shsx3_urxnalln_npo.sas7bdat
Release Created             9.0401M3
Host Created                X64_8PRO


                          Alphabetic List of Variables and Attributes

    #    Variable    Type    Len    Format     Informat    Label

    5    CP_0        Num       8                           Cumulative Probability: shsX3=0
    6    CP_1        Num       8                           Cumulative Probability: shsX3=1
    7    CP_2        Num       8                           Cumulative Probability: shsX3=2
    1    URXNALln    Num       8    BEST12.    BEST32.     Ln NNAL, urine [ng/ml]
    2    shsX3       Num       8    F8.        BEST32.     Exposure
    4    y_0         Num       8    Y0FMT.                 shsX3= 0   vs. 1,2
    3    y_1         Num       8    Y1FMT.                 shsX3= 0,1 vs.   2


                                       Sort Information

                                    Sortedby       URXNALln
                                    Validated      YES
                                    Character Set  ANSI


  ###########################################################################################
                            Output generated by SAS macro %cumRoc3.
      %cumRoc3 released under Apache License 2.0 and Creative Commons License CC-BY-4.0.
               Disclaimer of Warranty: %cumRoc3 is provided on an "as is" basis,
           without warranties or conditions of any kind, either express or implied.
  ###########################################################################################

===============================================================================================

                           Cumulative ROC Curve Analysis, N= 16,990
                                  ASCENDING shsX3 on URXNALln
                             Contents of Permanent Output Datasets

Data Set Name        DEMO.ASSOC_SHSX3_URXNALLN_NPO                     Observations          4
Member Type          DATA                                              Variables             6
Engine               V9                                                Indexes               0
Created              08/02/2019 10:49:39                               Observation Length    56
Last Modified        08/02/2019 10:49:39                               Deleted Observations  0
Protection                                                             Compressed            NO
Data Set Type                                                          Sorted                NO
Label                Association of predicted probabilities
                     and observed responses
Data Representation  WINDOWS_64
Encoding             utf-8  Unicode (UTF-8)


                               Engine/Host Dependent Information

Data Set Page Size          65536
Number of Data Set Pages    1
First Data Page             1
Max Obs per Page            1167
Obs in First Data Page      4
Number of Data Set Repairs  0
ExtendObsCounter            YES
Filename                    assoc_shsx3_urxnalln_npo.sas7bdat
Release Created             9.0401M3
Host Created                X64_8PRO


                          Alphabetic List of Variables and Attributes

                            #    Variable    Type    Len    Format

                            1    Label1      Char     18
                            4    Label2      Char      9
                            2    cValue1     Char      8
                            5    cValue2     Char      5
                            3    nValue1     Num       8    D12.3
                            6    nValue2     Num       8    D12.3


  ###########################################################################################
                            Output generated by SAS macro %cumRoc3.
      %cumRoc3 released under Apache License 2.0 and Creative Commons License CC-BY-4.0.
               Disclaimer of Warranty: %cumRoc3 is provided on an "as is" basis,
           without warranties or conditions of any kind, either express or implied.
  ###########################################################################################

===============================================================================================

                           Cumulative ROC Curve Analysis, N= 16,990
                                  ASCENDING shsX3 on URXNALln
                             Contents of Permanent Output Datasets

Data Set Name        DEMO.ROC_SHSX3_URXNALLN_NPO                    Observations          16990
Member Type          DATA                                           Variables             56
Engine               V9                                             Indexes               0
Created              08/02/2019 10:49:56                            Observation Length    528
Last Modified        08/02/2019 10:49:56                            Deleted Observations  0
Protection                                                          Compressed            NO
Data Set Type                                                       Sorted                NO
Label                Cumulative ROC curves 0 and 1 with 2x2
                     table frequencies, ROC criteria, AUCs
Data Representation  WINDOWS_64
Encoding             utf-8  Unicode (UTF-8)


                               Engine/Host Dependent Information

Data Set Page Size          65536
Number of Data Set Pages    138
First Data Page             1
Max Obs per Page            124
Obs in First Data Page      109
Number of Data Set Repairs  0
ExtendObsCounter            YES
Filename                    roc_shsx3_urxnalln_npo.sas7bdat
Release Created             9.0401M3
Host Created                X64_8PRO


                          Alphabetic List of Variables and Attributes

 #   Variable      Type   Len   Format     Informat   Label

34   AreaTxt_0     Char    40                         AUC 0 [Wald 95CI]
56   AreaTxt_1     Char    40                         AUC 1 [Wald 95CI]
27   Area_0        Num      8   D8.                   Area under the Curve
53   Area_1        Num      8   D8.                   Area under the Curve
 7   CP_2          Num      8                         Cumulative Probability: shsX3=2
32   Gamma         Num      8   D8.
23   J_0           Num      8   10.6                  Youden Index 0
50   J_1           Num      8   10.6                  Youden Index 1
29   LowerArea_0   Num      8   D8.                   Lower %g% Wald Confidence Limit for Area
54   LowerArea_1   Num      8   D8.                   Lower %g% Wald Confidence Limit for Area
26   ROCModel      Char    22                         ROC Model
31   SomersD       Num      8   D8.                   Somers' D
28   StdErr        Num      8   D8.                   Standard Error
33   TauA          Num      8   D8.                   Tau-a
 1   URXNALln      Num      8   14.8       BEST32.    Ln NNAL, urine [ng/ml]
30   UpperArea_0   Num      8   D8.                   Upper %g% Wald Confidence Limit for Area
55   UpperArea_1   Num      8   D8.                   Upper %g% Wald Confidence Limit for Area
24   acc_0         Num      8   10.6                  Total Accuracy 0
51   acc_1         Num      8   10.6                  Total Accuracy 1
22   cOdds_0       Num      8   10.6                  Odds, Skew 0
49   cOdds_1       Num      8   10.6                  Odds, Skew 1
 5   cumPr_0       Num      8   10.6                  Probability 0
 6   cumPr_1       Num      8   10.6                  Cumulative Probability: shsX3=1
11   fn_0          Num      8   8.                    False Negatives, Count 0
38   fn_1          Num      8   8.                    False Negatives, Count 1
10   fp_0          Num      8   8.                    False Positives, Count 0
37   fp_1          Num      8   8.                    False Positives, Count 1
13   fpr_0         Num      8   10.6                  FPR: 1-Specificity 0
40   fpr_1         Num      8   10.6                  FPR: 1-Specificity 1
25   mcc_0         Num      8   10.6                  Matthews Corr 0
52   mcc_1         Num      8   10.6                  Matthews Corr 1
14   n_0           Num      8   8.                    Total, Count 0
41   n_1           Num      8   8.                    Total, Count 1
21   npv_0         Num      8   10.6                  NPV 0
48   npv_1         Num      8   10.6                  NPV 1

  ###########################################################################################
                            Output generated by SAS macro %cumRoc3.
      %cumRoc3 released under Apache License 2.0 and Creative Commons License CC-BY-4.0.
               Disclaimer of Warranty: %cumRoc3 is provided on an "as is" basis,
           without warranties or conditions of any kind, either express or implied.
  ###########################################################################################

===============================================================================================

                           Cumulative ROC Curve Analysis, N= 16,990
                                  ASCENDING shsX3 on URXNALln
                             Contents of Permanent Output Datasets

                          Alphabetic List of Variables and Attributes

 #   Variable      Type   Len   Format     Informat   Label

18   pn_0          Num      8   8.4                   Predicted Negatives, Probability 0
45   pn_1          Num      8   8.4                   Predicted Negatives, Probability 1
17   pp_0          Num      8   8.4                   Predicted Positives, Probability 0
44   pp_1          Num      8   8.4                   Predicted Positives, Probability 1
20   ppv_0         Num      8   10.6                  PPV: Precision 0
47   ppv_1         Num      8   10.6                  PPV: Precision 1
16   rn_0          Num      8   8.4                   Negatives, Prevalence 0
43   rn_1          Num      8   8.4                   Negatives, Prevalence 1
15   rp_0          Num      8   8.4                   Positives, Prevalence 0
42   rp_1          Num      8   8.4                   Positives, Prevalence 1
 2   shsX3         Num      8   EXP3G17.   BEST32.    Exposure
19   spec_0        Num      8   10.6                  Specificity 0
46   spec_1        Num      8   10.6                  Specificity 1
 9   tn_0          Num      8   8.                    True Negatives, Count 0
36   tn_1          Num      8   8.                    True Negatives, Count 1
 8   tp_0          Num      8   8.                    True Positives, Count 0
35   tp_1          Num      8   8.                    True Positives, Count 1
12   tpr_0         Num      8   10.6                  TPR: Sensitivity 0
39   tpr_1         Num      8   10.6                  TPR: Sensitivity 1
 4   y_0           Num      8   Y0FMT.                shsX3= 0   vs. 1,2
 3   y_1           Num      8   Y1FMT.                shsX3= 0,1 vs.   2


  ###########################################################################################
                            Output generated by SAS macro %cumRoc3.
      %cumRoc3 released under Apache License 2.0 and Creative Commons License CC-BY-4.0.
               Disclaimer of Warranty: %cumRoc3 is provided on an "as is" basis,
           without warranties or conditions of any kind, either express or implied.
  ###########################################################################################

===============================================================================================

                           Cumulative ROC Curve Analysis, N= 16,990
                                  ASCENDING shsX3 on URXNALln
                             Contents of Permanent Output Datasets

      Data Set Name        DEMO.AUC_SHSX3_URXNALLN_NPO          Observations          1
      Member Type          DATA                                 Variables             13
      Engine               V9                                   Indexes               0
      Created              08/02/2019 10:49:56                  Observation Length    184
      Last Modified        08/02/2019 10:49:56                  Deleted Observations  0
      Protection                                                Compressed            NO
      Data Set Type                                             Sorted                NO
      Label                Cumulative ROC curve AUCs 0 and 1
      Data Representation  WINDOWS_64
      Encoding             utf-8  Unicode (UTF-8)


                               Engine/Host Dependent Information

Data Set Page Size          65536
Number of Data Set Pages    1
First Data Page             1
Max Obs per Page            355
Obs in First Data Page      1
Number of Data Set Repairs  0
ExtendObsCounter            YES
Filename                    auc_shsx3_urxnalln_npo.sas7bdat
Release Created             9.0401M3
Host Created                X64_8PRO


                          Alphabetic List of Variables and Attributes

     #    Variable       Type    Len    Format    Label

     9    AreaTxt_0      Char     40              AUC 0 [Wald 95CI]
    13    AreaTxt_1      Char     40              AUC 1 [Wald 95CI]
     2    Area_0         Num       8    D8.       Area under the Curve
    10    Area_1         Num       8    D8.       Area under the Curve
     7    Gamma          Num       8    D8.
     4    LowerArea_0    Num       8    D8.       Lower %g% Wald Confidence Limit for Area
    11    LowerArea_1    Num       8    D8.       Lower %g% Wald Confidence Limit for Area
     1    ROCModel       Char     22              ROC Model
     6    SomersD        Num       8    D8.       Somers' D
     3    StdErr         Num       8    D8.       Standard Error
     8    TauA           Num       8    D8.       Tau-a
     5    UpperArea_0    Num       8    D8.       Upper %g% Wald Confidence Limit for Area
    12    UpperArea_1    Num       8    D8.       Upper %g% Wald Confidence Limit for Area


  ###########################################################################################
                            Output generated by SAS macro %cumRoc3.
      %cumRoc3 released under Apache License 2.0 and Creative Commons License CC-BY-4.0.
               Disclaimer of Warranty: %cumRoc3 is provided on an "as is" basis,
           without warranties or conditions of any kind, either express or implied.
  ###########################################################################################

===============================================================================================

                           Cumulative ROC Curve Analysis, N= 16,990
                                  ASCENDING shsX3 on URXNALln
                             Contents of Permanent Output Datasets

Data Set Name        DEMO.CUTBASE_SHSX3_URXNALLN_NPO                  Observations          6
Member Type          DATA                                             Variables             15
Engine               V9                                               Indexes               0
Created              08/02/2019 10:49:57                              Observation Length    240
Last Modified        08/02/2019 10:49:57                              Deleted Observations  0
Protection                                                            Compressed            NO
Data Set Type                                                         Sorted                YES
Label                Optimal ROC curve-based cutpoints
                     and cumulative ROC curve AUCs
Data Representation  WINDOWS_64
Encoding             utf-8  Unicode (UTF-8)


                               Engine/Host Dependent Information

Data Set Page Size          65536
Number of Data Set Pages    1
First Data Page             1
Max Obs per Page            272
Obs in First Data Page      6
Number of Data Set Repairs  0
ExtendObsCounter            YES
Filename                    cutbase_shsx3_urxnalln_npo.sas7bdat
Release Created             9.0401M3
Host Created                X64_8PRO


                          Alphabetic List of Variables and Attributes

 #   Variable         Type   Len   Format   Informat   Label

 9   Area             Num      8   D8.                 Area under the Curve
12   AreaTxt          Char    40                       AUC [Wald 95CI]
10   LowerArea        Num      8   D8.                 Lower %g% Wald Confidence Limit for Area
 1   URXNALlnCut      Num      8   14.8     BEST32.    Ln NNAL, urine [ng/ml] Cutpoint
13   URXNALlnCutTxt   Char    40                       Ln NNAL, urine [ng/ml] Cutpoint
11   UpperArea        Num      8   D8.                 Upper %g% Wald Confidence Limit for Area
 2   critMax          Num      8   10.6                Criterion, Optimum
15   critPoint        Char    40                       Criterion :: Cutpoint
14   criterion        Char    25                       Criterion
 8   difSnSp          Num      8   10.6                ABS[Sn-Sp]
 4   fpr              Num      8   10.6                FPR: 1-Specificity
 7   npv              Num      8   10.6                NPV
 6   ppv              Num      8   10.6                PPV: Precision
 5   spec             Num      8   10.6                Specificity
 3   tpr              Num      8   10.6                TPR: Sensitivity


                                       Sort Information

                                   Sortedby       critPoint
                                   Validated      YES
                                   Character Set  ANSI


  ###########################################################################################
                            Output generated by SAS macro %cumRoc3.
      %cumRoc3 released under Apache License 2.0 and Creative Commons License CC-BY-4.0.
               Disclaimer of Warranty: %cumRoc3 is provided on an "as is" basis,
           without warranties or conditions of any kind, either express or implied.
  ###########################################################################################

===============================================================================================

                           Cumulative ROC Curve Analysis, N= 16,990
                                  ASCENDING shsX3 on URXNALln
                             Contents of Permanent Output Datasets

Data Set Name        DEMO.CUTPARMX_SHSX3_URXNALLN_NPO                 Observations          2
Member Type          DATA                                             Variables             27
Engine               V9                                               Indexes               0
Created              08/02/2019 10:49:57                              Observation Length    360
Last Modified        08/02/2019 10:49:57                              Deleted Observations  0
Protection                                                            Compressed            NO
Data Set Type                                                         Sorted                NO
Label                Parametric cutpoints 95CI, including ROC
                     curve-based criteria computed at parametric
                     cutpoints and 2x2 table frequencies
Data Representation  WINDOWS_64
Encoding             utf-8  Unicode (UTF-8)


                               Engine/Host Dependent Information

Data Set Page Size          65536
Number of Data Set Pages    1
First Data Page             1
Max Obs per Page            181
Obs in First Data Page      2
Number of Data Set Repairs  0
ExtendObsCounter            YES
Filename                    cutparmx_shsx3_urxnalln_npo.sas7bdat
Release Created             9.0401M3
Host Created                X64_8PRO


                          Alphabetic List of Variables and Attributes

        #    Variable          Type    Len    Format    Label

        7    J                 Num       8    10.6      Youden Index
        1    URXNALlnCut       Num       8    14.8      Ln NNAL, urine [ng/ml] Cutpoint
       27    URXNALlnCut95d    Char     55              X Cutpoint [95CI Delta]
       26    URXNALlnCutTxt    Char     55              X Cutpoint
        8    acc               Num       8    10.6      Total Accuracy
       10    critMax           Num       8    10.6      Criterion, Optimum
       12    critPoint         Char     40              Criterion :: Cutpoint
       11    criterion         Char     25              Criterion
       21    d_lo95            Num       8    14.8      X Cutpoint, 95%LCL Delta
       25    d_marg            Num       8    10.6      Delta 95% Margin
       24    d_se              Num       8    10.6      Delta SE
       22    d_up95            Num       8    14.8      X Cutpoint, 95%UCL Delta
       23    d_var             Num       8    10.6      Delta Variance
       13    difSnSp           Num       8    10.6      ABS[Sn-Sp]
       17    f0                Num       8    10.6      Fieller Statistic F0
       18    f1                Num       8    10.6      Fieller Statistic F1
       20    f2                Num       8    10.6      Fieller Statistic F2
       19    f_D               Num       8    10.6      Fieller Statistic D
       15    f_lo95            Num       8    14.8      X Cutpoint, 95%LCL Fieller
       16    f_up95            Num       8    14.8      X Cutpoint, 95%UCL Fieller
        4    fpr               Num       8    10.6      FPR: 1-Specificity
        9    mcc               Num       8    10.6      Matthews Corr
        6    npv               Num       8    10.6      NPV
        5    ppv               Num       8    10.6      PPV: Precision
        3    spec              Num       8    10.6      Specificity
        2    tpr               Num       8    10.6      TPR: Sensitivity
       14    xCut              Num       8    14.8      X Cutpoint


  ###########################################################################################
                            Output generated by SAS macro %cumRoc3.
      %cumRoc3 released under Apache License 2.0 and Creative Commons License CC-BY-4.0.
               Disclaimer of Warranty: %cumRoc3 is provided on an "as is" basis,
           without warranties or conditions of any kind, either express or implied.
  ###########################################################################################

===============================================================================================

                           Cumulative ROC Curve Analysis, N= 16,990
                                  ASCENDING shsX3 on URXNALln
                             Contents of Permanent Output Datasets

Data Set Name        DEMO.CUMROC3_SHSX3_URXNALLN_NPO                  Observations          8
Member Type          DATA                                             Variables             32
Engine               V9                                               Indexes               0
Created              08/02/2019 10:49:57                              Observation Length    416
Last Modified        08/02/2019 10:49:57                              Deleted Observations  0
Protection                                                            Compressed            NO
Data Set Type                                                         Sorted                NO
Label                Optimal ROC curve-based cutpoints, parametric
                     cutpoints 95CI, and cumulative ROC curve AUCs
Data Representation  WINDOWS_64
Encoding             utf-8  Unicode (UTF-8)


                               Engine/Host Dependent Information

Data Set Page Size          65536
Number of Data Set Pages    1
First Data Page             1
Max Obs per Page            157
Obs in First Data Page      8
Number of Data Set Repairs  0
ExtendObsCounter            YES
Filename                    cumroc3_shsx3_urxnalln_npo.sas7bdat
Release Created             9.0401M3
Host Created                X64_8PRO


                          Alphabetic List of Variables and Attributes

   #  Variable        Type  Len  Format   Informat  Label

  27  Area            Num     8  D8.                Area under the Curve
  30  AreaTxt         Char   40                     AUC [Wald 95CI]
   7  J               Num     8  10.6               Youden Index
  28  LowerArea       Num     8  D8.                Lower %g% Wald Confidence Limit for Area
   1  URXNALlnCut     Num     8  BEST12.  BEST32.   Ln NNAL, urine [ng/ml] Cutpoint
  26  URXNALlnCut95d  Char   55                     X Cutpoint [95CI Delta]
  32  URXNALlnCutTxt  Char   40                     Ln NNAL, urine [ng/ml] Cutpoint
  29  UpperArea       Num     8  D8.                Upper %g% Wald Confidence Limit for Area
   8  acc             Num     8  10.6               Total Accuracy
  10  critMax         Num     8  10.6               Criterion, Optimum
  12  critPoint       Char   40                     Criterion :: Cutpoint
  11  criterion       Char   25                     Criterion
  21  d_lo95          Num     8  14.8               X Cutpoint, 95%LCL Delta
  25  d_marg          Num     8  10.6               Delta 95% Margin
  24  d_se            Num     8  10.6               Delta SE
  22  d_up95          Num     8  14.8               X Cutpoint, 95%UCL Delta
  23  d_var           Num     8  10.6               Delta Variance
  13  difSnSp         Num     8  10.6               ABS[Sn-Sp]
  17  f0              Num     8  10.6               Fieller Statistic F0
  18  f1              Num     8  10.6               Fieller Statistic F1
  20  f2              Num     8  10.6               Fieller Statistic F2
  19  f_D             Num     8  10.6               Fieller Statistic D
  15  f_lo95          Num     8  BEST12.            X Cutpoint, 95%LCL Fieller
  16  f_up95          Num     8  BEST12.            X Cutpoint, 95%UCL Fieller
   4  fpr             Num     8  10.6               FPR: 1-Specificity
   9  mcc             Num     8  10.6               Matthews Corr
   6  npv             Num     8  10.6               NPV
   5  ppv             Num     8  10.6               PPV: Precision
   3  spec            Num     8  10.6               Specificity
   2  tpr             Num     8  10.6               TPR: Sensitivity
  31  vsCls           Num     8  VSG.               Exposure
  14  xCut            Num     8  BEST12.            X Cutpoint


  ###########################################################################################
                            Output generated by SAS macro %cumRoc3.
      %cumRoc3 released under Apache License 2.0 and Creative Commons License CC-BY-4.0.
               Disclaimer of Warranty: %cumRoc3 is provided on an "as is" basis,
           without warranties or conditions of any kind, either express or implied.
  ###########################################################################################
