# Supplementary material for: Cumulative ROC curves for discriminating three or more ordinal outcomes with cutpoints on a shared continuous measurement scale
Source: PLoS One. 2019 Aug 30;14(8):e0221433. doi: 10.1371/journal.pone.0221433 (PMC6716631; doi:10.1371/journal.pone.0221433)
Supplement: S1 File — Demonstration dataset comprising a ternary ordinal outcome representing levels of cork quality and a predictor representing the number of image pixels exhibiting defects. (ZIP) [file pone.0221433.s002.zip]

Archive with 2 entries (2 files):
- S1_File_cork.csv
- S1_File_README.txt
