# Supplementary material for: Cumulative ROC curves for discriminating three or more ordinal outcomes with cutpoints on a shared continuous measurement scale
Source: PLoS One. 2019 Aug 30;14(8):e0221433. doi: 10.1371/journal.pone.0221433 (PMC6716631; doi:10.1371/journal.pone.0221433)
Supplement: S1 File — Demonstration dataset comprising a ternary ordinal outcome representing levels of cork quality and a predictor representing the number of image pixels exhibiting defects. (ZIP) [file pone.0221433.s002.zip › S1_File_cork.csv]

dArea	quality_C	quality
587	Poor	0
751	Poor	0
456	Poor	0
355	Poor	0
552	Poor	0
453	Poor	0
694	Poor	0
370	Poor	0
376	Poor	0
396	Poor	0
725	Poor	0
523	Poor	0
616	Poor	0
451	Poor	0
569	Poor	0
882	Poor	0
463	Poor	0
316	Poor	0
555	Poor	0
642	Poor	0
511	Poor	0
695	Poor	0
684	Poor	0
645	Poor	0
369	Poor	0
205	Poor	0
446	Poor	0
579	Poor	0
681	Poor	0
398	Poor	0
843	Poor	0
687	Poor	0
498	Poor	0
574	Poor	0
608	Poor	0
638	Poor	0
527	Poor	0
674	Poor	0
700	Poor	0
561	Poor	0
710	Poor	0
602	Poor	0
556	Poor	0
660	Poor	0
720	Poor	0
566	Poor	0
436	Poor	0
481	Poor	0
474	Poor	0
725	Poor	0
240	Normal	1
224	Normal	1
265	Normal	1
232	Normal	1
176	Normal	1
229	Normal	1
237	Normal	1
155	Normal	1
96	Normal	1
279	Normal	1
181	Normal	1
263	Normal	1
205	Normal	1
302	Normal	1
348	Normal	1
185	Normal	1
313	Normal	1
257	Normal	1
168	Normal	1
338	Normal	1
367	Normal	1
223	Normal	1
354	Normal	1
131	Normal	1
258	Normal	1
262	Normal	1
283	Normal	1
407	Normal	1
270	Normal	1
291	Normal	1
258	Normal	1
247	Normal	1
263	Normal	1
318	Normal	1
271	Normal	1
359	Normal	1
334	Normal	1
251	Normal	1
236	Normal	1
254	Normal	1
342	Normal	1
372	Normal	1
308	Normal	1
362	Normal	1
322	Normal	1
396	Normal	1
338	Normal	1
208	Normal	1
264	Normal	1
328	Normal	1
81	Superior	2
80	Superior	2
81	Superior	2
125	Superior	2
146	Superior	2
109	Superior	2
161	Superior	2
136	Superior	2
156	Superior	2
95	Superior	2
163	Superior	2
112	Superior	2
130	Superior	2
134	Superior	2
167	Superior	2
159	Superior	2
195	Superior	2
176	Superior	2
141	Superior	2
146	Superior	2
142	Superior	2
155	Superior	2
200	Superior	2
114	Superior	2
178	Superior	2
92	Superior	2
165	Superior	2
145	Superior	2
63	Superior	2
139	Superior	2
139	Superior	2
119	Superior	2
107	Superior	2
241	Superior	2
143	Superior	2
205	Superior	2
144	Superior	2
136	Superior	2
35	Superior	2
153	Superior	2
135	Superior	2
88	Superior	2
76	Superior	2
155	Superior	2
232	Superior	2
55	Superior	2
110	Superior	2
187	Superior	2
125	Superior	2
179	Superior	2
