# Supplementary material for: Cumulative ROC curves for discriminating three or more ordinal outcomes with cutpoints on a shared continuous measurement scale
Source: PLoS One. 2019 Aug 30;14(8):e0221433. doi: 10.1371/journal.pone.0221433 (PMC6716631; doi:10.1371/journal.pone.0221433)
Supplement: S1 File — Demonstration dataset comprising a ternary ordinal outcome representing levels of cork quality and a predictor representing the number of image pixels exhibiting defects. (ZIP) [file pone.0221433.s002.zip › S1_File_README.txt]

Cumulative ROC curves for discriminating three or more ordinal outcomes with cutpoints on a shared continuous measurement scale
SUPPORTING INFORMATION -- S1 File

Data, Cork Quality. For demonstration of cumulative ROC curve analysis for a ternary ordinal outcome of cork quality.

File:   S1_File_cork.csv
        Comma-delimited text file with 3 variables
        150 records

Variables
    dArea       Defects, Total Area [px]
                Numeric
                Number of pixels with cork defects
    quality_C   Cork Quality
                Character
                Three categories of cork quality
                    Poor
                    Normal
                    Superior
    quality     Cork Quality
                Numeric
                Three categories of cork quality, corresponding to quality_C
                    0 => Poor
                    1 => Normal
                    2 => Superior

Original Cork Stopper Data Set
    http://extras.springer.com/2007/978-3-540-71972-4/DATASETS/Cork%20Stoppers/Cork%20Stoppers.xls

    Abstract: The Cork Stoppers.xls file contains measurements performed automatically by an
    image processing system on 150 cork stoppers belonging to three classes. Each
    image was digitised with an adequate threshold in order to enhance the defects.

    Joaquim P. Marques de Sá
    https://web.fe.up.pt/~jmsa/
    Pattern Recognition: Concepts, Methods and Applications
    Springer Berlin Heidelberg
    2012
    ISBN=9783642566516
