# Supplementary material for: Cumulative ROC curves for discriminating three or more ordinal outcomes with cutpoints on a shared continuous measurement scale
Source: PLoS One. 2019 Aug 30;14(8):e0221433. doi: 10.1371/journal.pone.0221433 (PMC6716631; doi:10.1371/journal.pone.0221433)
Supplement: S2 File — Demonstration dataset comprising a ternary ordinal outcome representing levels of self-reported tobacco smoke exposure and a predictor representing measurements of a tobacco-specific biomarker in urine. (ZIP) [file pone.0221433.s003.zip]

Archive with 2 entries (2 files):
- S2_File_nhanes.csv
- S2_File_README.txt
