# Supplementary material for: Cumulative ROC curves for discriminating three or more ordinal outcomes with cutpoints on a shared continuous measurement scale
Source: PLoS One. 2019 Aug 30;14(8):e0221433. doi: 10.1371/journal.pone.0221433 (PMC6716631; doi:10.1371/journal.pone.0221433)
Supplement: S2 File — Demonstration dataset comprising a ternary ordinal outcome representing levels of self-reported tobacco smoke exposure and a predictor representing measurements of a tobacco-specific biomarker in urine. (ZIP) [file pone.0221433.s003.zip › S2_File_nhanes.csv]

SEQN	SDDSRVYR	URXNALln	shsX3_C	shsX3
41477	5	-7.824046011	Non-Exposed	0
41479	5	-7.824046011	Non-Exposed	0
41481	5	-7.824046011	Non-Exposed	0
41482	5	-7.824046011	Non-Exposed	0
41483	5	-7.824046011	Non-Exposed	0
41485	5	-7.824046011	Non-Exposed	0
41486	5	-7.824046011	Non-Exposed	0
41487	5	-7.824046011	Non-Exposed	0
41489	5	-7.824046011	Non-Exposed	0
41492	5	-7.824046011	Non-Exposed	0
41495	5	-6.502290171	Non-Exposed	0
41498	5	-7.264430223	Non-Exposed	0
41499	5	-7.824046011	Non-Exposed	0
41500	5	-7.824046011	Non-Exposed	0
41501	5	4.1774594689	Non-Exposed	0
41504	5	-5.426150738	Non-Exposed	0
41509	5	-7.824046011	Non-Exposed	0
41511	5	-7.824046011	Non-Exposed	0
41514	5	-7.824046011	Non-Exposed	0
41516	5	-6.43775165	Non-Exposed	0
41518	5	-7.824046011	Non-Exposed	0
41522	5	-7.824046011	Non-Exposed	0
41524	5	-7.824046011	Non-Exposed	0
41525	5	-7.824046011	Non-Exposed	0
41526	5	-7.824046011	Non-Exposed	0
41530	5	-7.824046011	Non-Exposed	0
41531	5	-6.319968614	Non-Exposed	0
41539	5	-7.824046011	Non-Exposed	0
41541	5	-7.824046011	Non-Exposed	0
41542	5	-7.824046011	Non-Exposed	0
41548	5	-3.249335032	Non-Exposed	0
41549	5	-7.824046011	Non-Exposed	0
41550	5	-7.824046011	Non-Exposed	0
41552	5	-7.824046011	Non-Exposed	0
41553	5	-4.556380022	Non-Exposed	0
41559	5	-7.824046011	Non-Exposed	0
41562	5	-7.824046011	Non-Exposed	0
41572	5	-7.824046011	Non-Exposed	0
41573	5	-7.824046011	Non-Exposed	0
41575	5	-7.824046011	Non-Exposed	0
41583	5	-7.824046011	Non-Exposed	0
41584	5	-4.166915255	Non-Exposed	0
41589	5	-6.725433722	Non-Exposed	0
41590	5	-7.824046011	Non-Exposed	0
41605	5	-7.824046011	Non-Exposed	0
41607	5	-7.013115795	Non-Exposed	0
41608	5	-7.824046011	Non-Exposed	0
41611	5	-7.824046011	Non-Exposed	0
41612	5	-7.824046011	Non-Exposed	0
41613	5	-7.824046011	Non-Exposed	0
41616	5	-7.824046011	Non-Exposed	0
41617	5	-7.824046011	Non-Exposed	0
41618	5	-7.824046011	Non-Exposed	0
41619	5	-7.824046011	Non-Exposed	0
41622	5	-3.597212266	Non-Exposed	0
41624	5	-7.824046011	Non-Exposed	0
41625	5	-4.335143049	Non-Exposed	0
41627	5	-0.954511945	Non-Exposed	0
41628	5	-4.635629393	Non-Exposed	0
41630	5	-6.165817934	Non-Exposed	0
41636	5	-7.824046011	Non-Exposed	0
41639	5	-7.824046011	Non-Exposed	0
41640	5	-2.171556831	Non-Exposed	0
41641	5	-7.824046011	Non-Exposed	0
41642	5	-6.907755279	Non-Exposed	0
41648	5	-7.824046011	Non-Exposed	0
41652	5	-7.824046011	Non-Exposed	0
41656	5	-7.824046011	Non-Exposed	0
41659	5	-5.80914299	Non-Exposed	0
41666	5	-7.824046011	Non-Exposed	0
41668	5	-7.824046011	Non-Exposed	0
41671	5	-7.824046011	Non-Exposed	0
41672	5	-7.824046011	Non-Exposed	0
41674	5	-6.214608098	Non-Exposed	0
41676	5	-7.824046011	Non-Exposed	0
41678	5	-1.709258248	Non-Exposed	0
41679	5	0.5709795466	Non-Exposed	0
41680	5	-5.381698975	Non-Exposed	0
41687	5	-7.824046011	Non-Exposed	0
41689	5	-6.812445099	Non-Exposed	0
41690	5	-7.824046011	Non-Exposed	0
41691	5	-6.265901393	Non-Exposed	0
41694	5	-6.265901393	Non-Exposed	0
41696	5	-7.824046011	Non-Exposed	0
41697	5	-7.824046011	Non-Exposed	0
41699	5	-7.418580903	Non-Exposed	0
41702	5	-7.824046011	Non-Exposed	0
41704	5	-7.824046011	Non-Exposed	0
41708	5	-6.377127028	Non-Exposed	0
41711	5	-7.824046011	Non-Exposed	0
41715	5	-7.824046011	Non-Exposed	0
41718	5	-7.824046011	Non-Exposed	0
41722	5	-7.824046011	Non-Exposed	0
41724	5	-7.824046011	Non-Exposed	0
41725	5	-5.203007187	Non-Exposed	0
41728	5	-7.824046011	Non-Exposed	0
41730	5	-6.119297919	Non-Exposed	0
41731	5	-5.318520074	Non-Exposed	0
41732	5	-7.418580903	Non-Exposed	0
41733	5	-5.496768305	Non-Exposed	0
41734	5	-7.824046011	Non-Exposed	0
41735	5	-6.165817934	Non-Exposed	0
41736	5	-4.116590171	Non-Exposed	0
41737	5	-7.13089883	Non-Exposed	0
41739	5	-7.824046011	Non-Exposed	0
41740	5	-7.824046011	Non-Exposed	0
41749	5	-7.824046011	Non-Exposed	0
41751	5	-6.074846156	Non-Exposed	0
41753	5	-6.502290171	Non-Exposed	0
41755	5	-1.167962367	Non-Exposed	0
41756	5	-7.824046011	Non-Exposed	0
41757	5	-5.952243834	Non-Exposed	0
41761	5	-7.824046011	Non-Exposed	0
41767	5	-7.824046011	Non-Exposed	0
41768	5	-7.824046011	Non-Exposed	0
41770	5	-7.824046011	Non-Exposed	0
41772	5	-5.259096653	Non-Exposed	0
41776	5	-6.377127028	Non-Exposed	0
41779	5	-6.074846156	Non-Exposed	0
41780	5	-3.937340813	Non-Exposed	0
41788	5	-7.824046011	Non-Exposed	0
41791	5	-6.725433722	Non-Exposed	0
41792	5	-6.43775165	Non-Exposed	0
41793	5	-3.57912859	Non-Exposed	0
41796	5	-6.725433722	Non-Exposed	0
41798	5	-2.859454655	Non-Exposed	0
41801	5	-6.377127028	Non-Exposed	0
41804	5	-7.824046011	Non-Exposed	0
41811	5	-7.824046011	Non-Exposed	0
41812	5	-6.645391015	Non-Exposed	0
41813	5	-7.824046011	Non-Exposed	0
41818	5	-7.824046011	Non-Exposed	0
41820	5	-7.824046011	Non-Exposed	0
41821	5	-6.214608098	Non-Exposed	0
41822	5	-7.824046011	Non-Exposed	0
41824	5	-5.339139361	Non-Exposed	0
41826	5	-4.546901278	Non-Exposed	0
41828	5	-6.032286542	Non-Exposed	0
41837	5	-7.824046011	Non-Exposed	0
41838	5	-7.824046011	Non-Exposed	0
41839	5	-6.165817934	Non-Exposed	0
41840	5	-7.824046011	Non-Exposed	0
41842	5	-6.032286542	Non-Exposed	0
41850	5	-3.684887433	Non-Exposed	0
41853	5	-6.645391015	Non-Exposed	0
41863	5	-7.824046011	Non-Exposed	0
41864	5	-7.824046011	Non-Exposed	0
41865	5	-7.824046011	Non-Exposed	0
41866	5	-7.824046011	Non-Exposed	0
41867	5	-7.824046011	Non-Exposed	0
41868	5	-6.032286542	Non-Exposed	0
41869	5	-4.906275279	Non-Exposed	0
41871	5	-7.824046011	Non-Exposed	0
41873	5	-6.119297919	Non-Exposed	0
41875	5	-7.824046011	Non-Exposed	0
41877	5	-4.199705078	Non-Exposed	0
41879	5	-5.952243834	Non-Exposed	0
41881	5	-4.767689115	Non-Exposed	0
41882	5	-7.824046011	Non-Exposed	0
41883	5	-7.824046011	Non-Exposed	0
41889	5	-7.824046011	Non-Exposed	0
41893	5	-7.824046011	Non-Exposed	0
41897	5	-7.824046011	Non-Exposed	0
41898	5	-7.824046011	Non-Exposed	0
41899	5	-7.824046011	Non-Exposed	0
41904	5	-7.824046011	Non-Exposed	0
41908	5	-7.824046011	Non-Exposed	0
41910	5	-7.013115795	Non-Exposed	0
41915	5	-7.824046011	Non-Exposed	0
41919	5	-7.824046011	Non-Exposed	0
41921	5	-7.824046011	Non-Exposed	0
41922	5	-7.824046011	Non-Exposed	0
41925	5	-7.824046011	Non-Exposed	0
41927	5	-7.013115795	Non-Exposed	0
41930	5	-6.165817934	Non-Exposed	0
41936	5	-6.214608098	Non-Exposed	0
41941	5	-7.824046011	Non-Exposed	0
41946	5	-7.824046011	Non-Exposed	0
41949	5	-7.824046011	Non-Exposed	0
41951	5	-5.878135862	Non-Exposed	0
41952	5	-7.824046011	Non-Exposed	0
41955	5	-7.824046011	Non-Exposed	0
41960	5	-7.824046011	Non-Exposed	0
41961	5	-7.824046011	Non-Exposed	0
41962	5	-7.013115795	Non-Exposed	0
41963	5	-7.824046011	Non-Exposed	0
41966	5	-7.824046011	Non-Exposed	0
41969	5	-7.824046011	Non-Exposed	0
41990	5	-7.824046011	Non-Exposed	0
41997	5	-5.403677882	Non-Exposed	0
42000	5	-7.824046011	Non-Exposed	0
42004	5	-5.02068563	Non-Exposed	0
42009	5	-5.572754212	Non-Exposed	0
42010	5	-6.265901393	Non-Exposed	0
42011	5	-3.47054746	Non-Exposed	0
42015	5	-7.824046011	Non-Exposed	0
42016	5	-7.824046011	Non-Exposed	0
42018	5	-7.824046011	Non-Exposed	0
42024	5	-5.991464547	Non-Exposed	0
42029	5	-7.824046011	Non-Exposed	0
42035	5	-7.824046011	Non-Exposed	0
42037	5	-7.824046011	Non-Exposed	0
42041	5	-5.449140256	Non-Exposed	0
42042	5	-7.824046011	Non-Exposed	0
42043	5	-5.572754212	Non-Exposed	0
42044	5	-7.824046011	Non-Exposed	0
42045	5	-7.824046011	Non-Exposed	0
42049	5	-7.824046011	Non-Exposed	0
42050	5	-7.824046011	Non-Exposed	0
42051	5	-7.264430223	Non-Exposed	0
42053	5	-7.824046011	Non-Exposed	0
42056	5	-6.032286542	Non-Exposed	0
42058	5	-7.824046011	Non-Exposed	0
42059	5	-7.824046011	Non-Exposed	0
42064	5	-7.824046011	Non-Exposed	0
42065	5	-7.013115795	Non-Exposed	0
42068	5	-5.65499231	Non-Exposed	0
42073	5	-7.824046011	Non-Exposed	0
42087	5	-5.259096653	Non-Exposed	0
42091	5	-7.824046011	Non-Exposed	0
42094	5	-4.51899249	Non-Exposed	0
42096	5	-7.824046011	Non-Exposed	0
42097	5	-6.214608098	Non-Exposed	0
42098	5	-7.824046011	Non-Exposed	0
42101	5	-7.824046011	Non-Exposed	0
42102	5	-6.265901393	Non-Exposed	0
42103	5	-5.878135862	Non-Exposed	0
42104	5	-7.824046011	Non-Exposed	0
42105	5	-7.824046011	Non-Exposed	0
42106	5	-7.824046011	Non-Exposed	0
42107	5	-7.824046011	Non-Exposed	0
42109	5	-7.824046011	Non-Exposed	0
42118	5	-7.824046011	Non-Exposed	0
42119	5	-4.755993076	Non-Exposed	0
42123	5	-7.824046011	Non-Exposed	0
42124	5	-7.824046011	Non-Exposed	0
42132	5	-6.645391015	Non-Exposed	0
42133	5	-7.824046011	Non-Exposed	0
42135	5	-5.991464547	Non-Exposed	0
42139	5	-7.824046011	Non-Exposed	0
42145	5	-7.824046011	Non-Exposed	0
42146	5	-5.221356325	Non-Exposed	0
42147	5	-7.824046011	Non-Exposed	0
42150	5	-7.824046011	Non-Exposed	0
42151	5	-7.824046011	Non-Exposed	0
42154	5	-7.824046011	Non-Exposed	0
42157	5	-7.824046011	Non-Exposed	0
42159	5	-7.824046011	Non-Exposed	0
42160	5	-7.824046011	Non-Exposed	0
42161	5	-7.824046011	Non-Exposed	0
42166	5	-7.13089883	Non-Exposed	0
42170	5	-7.824046011	Non-Exposed	0
42171	5	-4.744432253	Non-Exposed	0
42172	5	-7.824046011	Non-Exposed	0
42173	5	-7.824046011	Non-Exposed	0
42175	5	-6.214608098	Non-Exposed	0
42177	5	-7.824046011	Non-Exposed	0
42180	5	-7.824046011	Non-Exposed	0
42181	5	-7.824046011	Non-Exposed	0
42192	5	-3.892220378	Non-Exposed	0
42197	5	-7.824046011	Non-Exposed	0
42198	5	-7.824046011	Non-Exposed	0
42200	5	-7.824046011	Non-Exposed	0
42201	5	-7.824046011	Non-Exposed	0
42202	5	-7.824046011	Non-Exposed	0
42204	5	-7.824046011	Non-Exposed	0
42208	5	-7.824046011	Non-Exposed	0
42212	5	-7.824046011	Non-Exposed	0
42213	5	-7.824046011	Non-Exposed	0
42214	5	-7.418580903	Non-Exposed	0
42215	5	-6.43775165	Non-Exposed	0
42224	5	-7.824046011	Non-Exposed	0
42227	5	-6.812445099	Non-Exposed	0
42232	5	-7.824046011	Non-Exposed	0
42238	5	-5.65499231	Non-Exposed	0
42239	5	-7.824046011	Non-Exposed	0
42244	5	-5.843044542	Non-Exposed	0
42246	5	-6.43775165	Non-Exposed	0
42248	5	-7.824046011	Non-Exposed	0
42250	5	-7.824046011	Non-Exposed	0
42251	5	-7.824046011	Non-Exposed	0
42257	5	-7.824046011	Non-Exposed	0
42260	5	-7.824046011	Non-Exposed	0
42262	5	-7.824046011	Non-Exposed	0
42263	5	-7.824046011	Non-Exposed	0
42265	5	-7.824046011	Non-Exposed	0
42267	5	-5.403677882	Non-Exposed	0
42269	5	-7.824046011	Non-Exposed	0
42275	5	-7.824046011	Non-Exposed	0
42276	5	-7.824046011	Non-Exposed	0
42281	5	-7.824046011	Non-Exposed	0
42285	5	-7.824046011	Non-Exposed	0
42286	5	-7.824046011	Non-Exposed	0
42291	5	-7.824046011	Non-Exposed	0
42294	5	-6.214608098	Non-Exposed	0
42296	5	-7.824046011	Non-Exposed	0
42297	5	-7.824046011	Non-Exposed	0
42298	5	-7.824046011	Non-Exposed	0
42300	5	-7.824046011	Non-Exposed	0
42306	5	-5.991464547	Non-Exposed	0
42307	5	-7.824046011	Non-Exposed	0
42308	5	-3.23653076	Non-Exposed	0
42309	5	-7.824046011	Non-Exposed	0
42310	5	-7.824046011	Non-Exposed	0
42320	5	-5.572754212	Non-Exposed	0
42321	5	-7.824046011	Non-Exposed	0
42323	5	-4.947660495	Non-Exposed	0
42328	5	-7.824046011	Non-Exposed	0
42329	5	-7.824046011	Non-Exposed	0
42333	5	-6.265901393	Non-Exposed	0
42337	5	-7.824046011	Non-Exposed	0
42338	5	-7.824046011	Non-Exposed	0
42340	5	-5.683979847	Non-Exposed	0
42342	5	-7.824046011	Non-Exposed	0
42344	5	-2.525728644	Non-Exposed	0
42345	5	-6.812445099	Non-Exposed	0
42346	5	-7.824046011	Non-Exposed	0
42351	5	-6.907755279	Non-Exposed	0
42356	5	-4.122744037	Non-Exposed	0
42357	5	-7.824046011	Non-Exposed	0
42358	5	-7.824046011	Non-Exposed	0
42359	5	-5.572754212	Non-Exposed	0
42364	5	-5.878135862	Non-Exposed	0
42365	5	-5.991464547	Non-Exposed	0
42366	5	-7.824046011	Non-Exposed	0
42368	5	-7.824046011	Non-Exposed	0
42376	5	-5.683979847	Non-Exposed	0
42379	5	-7.824046011	Non-Exposed	0
42382	5	-7.824046011	Non-Exposed	0
42383	5	-5.339139361	Non-Exposed	0
42387	5	-3.932225713	Non-Exposed	0
42395	5	-4.595219855	Non-Exposed	0
42396	5	-7.824046011	Non-Exposed	0
42400	5	-6.032286542	Non-Exposed	0
42402	5	-7.824046011	Non-Exposed	0
42404	5	-7.824046011	Non-Exposed	0
42405	5	-7.824046011	Non-Exposed	0
42421	5	-5.776353167	Non-Exposed	0
42422	5	-5.572754212	Non-Exposed	0
42424	5	-7.824046011	Non-Exposed	0
42425	5	-7.824046011	Non-Exposed	0
42426	5	-7.824046011	Non-Exposed	0
42429	5	-7.824046011	Non-Exposed	0
42432	5	-6.725433722	Non-Exposed	0
42436	5	-7.824046011	Non-Exposed	0
42437	5	-5.626821434	Non-Exposed	0
42439	5	-7.824046011	Non-Exposed	0
42445	5	-7.824046011	Non-Exposed	0
42446	5	-6.502290171	Non-Exposed	0
42449	5	-7.824046011	Non-Exposed	0
42450	5	2.7725887222	Non-Exposed	0
42452	5	-6.645391015	Non-Exposed	0
42453	5	-5.221356325	Non-Exposed	0
42454	5	-6.812445099	Non-Exposed	0
42459	5	-7.824046011	Non-Exposed	0
42460	5	-7.824046011	Non-Exposed	0
42464	5	-7.824046011	Non-Exposed	0
42466	5	-7.824046011	Non-Exposed	0
42467	5	-7.824046011	Non-Exposed	0
42469	5	-6.032286542	Non-Exposed	0
42473	5	-7.824046011	Non-Exposed	0
42474	5	-7.824046011	Non-Exposed	0
42475	5	-7.824046011	Non-Exposed	0
42479	5	-7.824046011	Non-Exposed	0
42481	5	-7.824046011	Non-Exposed	0
42483	5	-7.824046011	Non-Exposed	0
42484	5	-7.824046011	Non-Exposed	0
42489	5	-7.824046011	Non-Exposed	0
42490	5	-7.824046011	Non-Exposed	0
42491	5	-7.824046011	Non-Exposed	0
42492	5	-7.824046011	Non-Exposed	0
42501	5	-5.403677882	Non-Exposed	0
42502	5	-6.214608098	Non-Exposed	0
42503	5	-7.824046011	Non-Exposed	0
42506	5	-7.824046011	Non-Exposed	0
42508	5	-6.907755279	Non-Exposed	0
42517	5	-7.824046011	Non-Exposed	0
42518	5	-6.43775165	Non-Exposed	0
42521	5	-7.824046011	Non-Exposed	0
42523	5	-7.13089883	Non-Exposed	0
42524	5	-7.824046011	Non-Exposed	0
42526	5	-7.824046011	Non-Exposed	0
42527	5	-7.824046011	Non-Exposed	0
42531	5	-6.43775165	Non-Exposed	0
42533	5	-7.824046011	Non-Exposed	0
42537	5	-7.824046011	Non-Exposed	0
42539	5	-7.824046011	Non-Exposed	0
42541	5	-7.824046011	Non-Exposed	0
42544	5	-7.824046011	Non-Exposed	0
42545	5	-7.824046011	Non-Exposed	0
42550	5	-4.179902451	Non-Exposed	0
42554	5	-4.406319327	Non-Exposed	0
42557	5	-7.824046011	Non-Exposed	0
42558	5	-7.824046011	Non-Exposed	0
42566	5	-7.824046011	Non-Exposed	0
42567	5	-5.878135862	Non-Exposed	0
42568	5	-5.599422459	Non-Exposed	0
42574	5	-4.625372893	Non-Exposed	0
42577	5	-5.878135862	Non-Exposed	0
42578	5	-7.824046011	Non-Exposed	0
42581	5	-5.914503506	Non-Exposed	0
42583	5	-6.907755279	Non-Exposed	0
42584	5	-6.119297919	Non-Exposed	0
42586	5	-7.824046011	Non-Exposed	0
42587	5	-7.824046011	Non-Exposed	0
42591	5	-7.824046011	Non-Exposed	0
42594	5	-6.907755279	Non-Exposed	0
42596	5	-7.824046011	Non-Exposed	0
42598	5	-7.824046011	Non-Exposed	0
42599	5	-7.824046011	Non-Exposed	0
42600	5	-7.13089883	Non-Exposed	0
42603	5	-5.496768305	Non-Exposed	0
42604	5	-7.824046011	Non-Exposed	0
42605	5	-6.43775165	Non-Exposed	0
42612	5	-7.824046011	Non-Exposed	0
42614	5	-5.843044542	Non-Exposed	0
42617	5	-7.824046011	Non-Exposed	0
42626	5	-7.824046011	Non-Exposed	0
42629	5	-7.824046011	Non-Exposed	0
42632	5	-7.824046011	Non-Exposed	0
42636	5	-7.824046011	Non-Exposed	0
42641	5	-6.377127028	Non-Exposed	0
42643	5	-7.824046011	Non-Exposed	0
42645	5	-7.824046011	Non-Exposed	0
42646	5	-4.319991244	Non-Exposed	0
42647	5	-7.824046011	Non-Exposed	0
42648	5	-6.119297919	Non-Exposed	0
42649	5	-7.824046011	Non-Exposed	0
42651	5	-7.824046011	Non-Exposed	0
42656	5	-6.165817934	Non-Exposed	0
42657	5	-7.824046011	Non-Exposed	0
42658	5	-7.824046011	Non-Exposed	0
42659	5	-6.43775165	Non-Exposed	0
42660	5	-7.824046011	Non-Exposed	0
42665	5	-6.907755279	Non-Exposed	0
42666	5	-7.824046011	Non-Exposed	0
42668	5	-7.824046011	Non-Exposed	0
42673	5	-7.824046011	Non-Exposed	0
42677	5	-6.319968614	Non-Exposed	0
42678	5	-7.824046011	Non-Exposed	0
42679	5	-1.687399454	Non-Exposed	0
42680	5	-5.132802928	Non-Exposed	0
42681	5	-7.824046011	Non-Exposed	0
42682	5	-7.824046011	Non-Exposed	0
42686	5	-7.824046011	Non-Exposed	0
42687	5	-7.824046011	Non-Exposed	0
42688	5	-3.480240589	Non-Exposed	0
42692	5	-3.835061964	Non-Exposed	0
42695	5	-7.824046011	Non-Exposed	0
42696	5	-7.824046011	Non-Exposed	0
42699	5	-6.165817934	Non-Exposed	0
42700	5	-7.824046011	Non-Exposed	0
42701	5	-7.824046011	Non-Exposed	0
42704	5	-5.546778726	Non-Exposed	0
42705	5	-7.824046011	Non-Exposed	0
42708	5	-4.500810171	Non-Exposed	0
42710	5	-7.824046011	Non-Exposed	0
42712	5	-7.824046011	Non-Exposed	0
42715	5	-4.074541935	Non-Exposed	0
42723	5	-5.381698975	Non-Exposed	0
42724	5	-7.824046011	Non-Exposed	0
42725	5	-3.721402646	Non-Exposed	0
42726	5	-7.824046011	Non-Exposed	0
42730	5	-7.824046011	Non-Exposed	0
42733	5	-3.645819965	Non-Exposed	0
42736	5	-7.824046011	Non-Exposed	0
42738	5	-7.824046011	Non-Exposed	0
42740	5	-7.824046011	Non-Exposed	0
42743	5	-5.991464547	Non-Exposed	0
42745	5	-7.824046011	Non-Exposed	0
42748	5	-7.824046011	Non-Exposed	0
42756	5	-7.824046011	Non-Exposed	0
42761	5	-7.824046011	Non-Exposed	0
42766	5	-7.824046011	Non-Exposed	0
42767	5	-5.521460918	Non-Exposed	0
42768	5	-5.005647753	Non-Exposed	0
42769	5	-7.824046011	Non-Exposed	0
42770	5	-7.824046011	Non-Exposed	0
42775	5	-5.713832811	Non-Exposed	0
42776	5	-6.214608098	Non-Exposed	0
42778	5	-7.824046011	Non-Exposed	0
42779	5	-1.877317358	Non-Exposed	0
42787	5	-6.165817934	Non-Exposed	0
42788	5	-4.179902451	Non-Exposed	0
42795	5	-7.824046011	Non-Exposed	0
42797	5	-7.824046011	Non-Exposed	0
42799	5	-6.502290171	Non-Exposed	0
42802	5	-7.824046011	Non-Exposed	0
42804	5	-7.824046011	Non-Exposed	0
42806	5	-7.824046011	Non-Exposed	0
42811	5	-7.824046011	Non-Exposed	0
42814	5	-7.824046011	Non-Exposed	0
42817	5	-7.824046011	Non-Exposed	0
42820	5	-7.824046011	Non-Exposed	0
42824	5	-7.824046011	Non-Exposed	0
42825	5	-4.699480865	Non-Exposed	0
42827	5	-6.214608098	Non-Exposed	0
42833	5	-7.824046011	Non-Exposed	0
42837	5	-4.853631545	Non-Exposed	0
42842	5	-6.725433722	Non-Exposed	0
42845	5	-6.377127028	Non-Exposed	0
42847	5	-4.098352584	Non-Exposed	0
42854	5	-6.502290171	Non-Exposed	0
42860	5	-7.824046011	Non-Exposed	0
42862	5	-6.502290171	Non-Exposed	0
42865	5	-6.265901393	Non-Exposed	0
42866	5	-7.824046011	Non-Exposed	0
42873	5	-7.824046011	Non-Exposed	0
42875	5	-7.824046011	Non-Exposed	0
42876	5	-7.824046011	Non-Exposed	0
42878	5	-6.119297919	Non-Exposed	0
42880	5	-7.824046011	Non-Exposed	0
42884	5	-7.824046011	Non-Exposed	0
42889	5	-7.824046011	Non-Exposed	0
42890	5	-6.319968614	Non-Exposed	0
42896	5	-7.824046011	Non-Exposed	0
42900	5	-4.51899249	Non-Exposed	0
42904	5	-7.264430223	Non-Exposed	0
42908	5	-7.824046011	Non-Exposed	0
42912	5	-7.824046011	Non-Exposed	0
42914	5	-7.824046011	Non-Exposed	0
42918	5	-7.824046011	Non-Exposed	0
42919	5	-6.725433722	Non-Exposed	0
42920	5	-7.824046011	Non-Exposed	0
42929	5	-4.474141924	Non-Exposed	0
42932	5	-7.824046011	Non-Exposed	0
42935	5	-7.824046011	Non-Exposed	0
42939	5	-5.744604469	Non-Exposed	0
42953	5	-7.824046011	Non-Exposed	0
42956	5	-7.824046011	Non-Exposed	0
42958	5	-5.626821434	Non-Exposed	0
42961	5	-7.824046011	Non-Exposed	0
42967	5	-6.032286542	Non-Exposed	0
42969	5	-7.824046011	Non-Exposed	0
42977	5	-7.824046011	Non-Exposed	0
42979	5	-7.824046011	Non-Exposed	0
42981	5	-4.96184513	Non-Exposed	0
42983	5	-7.824046011	Non-Exposed	0
42991	5	-7.824046011	Non-Exposed	0
42992	5	-7.824046011	Non-Exposed	0
42998	5	-6.645391015	Non-Exposed	0
43005	5	-7.824046011	Non-Exposed	0
43007	5	-7.824046011	Non-Exposed	0
43012	5	-6.725433722	Non-Exposed	0
43016	5	-7.824046011	Non-Exposed	0
43018	5	-7.824046011	Non-Exposed	0
43019	5	-4.240527072	Non-Exposed	0
43020	5	-7.824046011	Non-Exposed	0
43021	5	-5.132802928	Non-Exposed	0
43022	5	-4.422848629	Non-Exposed	0
43026	5	-7.824046011	Non-Exposed	0
43029	5	-7.824046011	Non-Exposed	0
43031	5	-7.824046011	Non-Exposed	0
43035	5	-6.571283042	Non-Exposed	0
43037	5	-7.824046011	Non-Exposed	0
43042	5	-7.824046011	Non-Exposed	0
43049	5	-0.022245609	Non-Exposed	0
43051	5	-4.575611384	Non-Exposed	0
43052	5	-6.571283042	Non-Exposed	0
43056	5	-7.13089883	Non-Exposed	0
43060	5	-7.824046011	Non-Exposed	0
43062	5	-7.824046011	Non-Exposed	0
43065	5	-7.418580903	Non-Exposed	0
43067	5	-7.824046011	Non-Exposed	0
43071	5	-6.502290171	Non-Exposed	0
43077	5	-7.824046011	Non-Exposed	0
43079	5	-5.221356325	Non-Exposed	0
43083	5	-7.824046011	Non-Exposed	0
43086	5	-7.824046011	Non-Exposed	0
43087	5	-6.645391015	Non-Exposed	0
43089	5	-7.824046011	Non-Exposed	0
43091	5	-7.13089883	Non-Exposed	0
43092	5	-7.824046011	Non-Exposed	0
43093	5	-7.824046011	Non-Exposed	0
43096	5	-7.824046011	Non-Exposed	0
43099	5	-7.824046011	Non-Exposed	0
43100	5	-7.824046011	Non-Exposed	0
43109	5	-7.824046011	Non-Exposed	0
43116	5	-4.892852258	Non-Exposed	0
43119	5	-5.318520074	Non-Exposed	0
43124	5	-7.824046011	Non-Exposed	0
43127	5	-5.184988681	Non-Exposed	0
43131	5	-6.119297919	Non-Exposed	0
43134	5	-5.914503506	Non-Exposed	0
43137	5	-7.824046011	Non-Exposed	0
43138	5	-4.892852258	Non-Exposed	0
43140	5	-7.824046011	Non-Exposed	0
43142	5	-2.952672784	Non-Exposed	0
43147	5	-7.824046011	Non-Exposed	0
43162	5	-7.824046011	Non-Exposed	0
43166	5	-5.599422459	Non-Exposed	0
43170	5	-7.824046011	Non-Exposed	0
43172	5	-4.767689115	Non-Exposed	0
43173	5	-4.537511538	Non-Exposed	0
43177	5	-7.824046011	Non-Exposed	0
43180	5	-7.824046011	Non-Exposed	0
43185	5	-7.824046011	Non-Exposed	0
43186	5	-7.824046011	Non-Exposed	0
43189	5	-6.571283042	Non-Exposed	0
43190	5	-6.571283042	Non-Exposed	0
43191	5	-7.824046011	Non-Exposed	0
43193	5	-6.032286542	Non-Exposed	0
43198	5	-6.502290171	Non-Exposed	0
43199	5	-5.221356325	Non-Exposed	0
43201	5	-5.278514739	Non-Exposed	0
43202	5	-7.824046011	Non-Exposed	0
43204	5	-7.824046011	Non-Exposed	0
43205	5	-7.824046011	Non-Exposed	0
43210	5	-2.432693778	Non-Exposed	0
43212	5	-5.952243834	Non-Exposed	0
43214	5	-7.824046011	Non-Exposed	0
43219	5	-6.377127028	Non-Exposed	0
43224	5	-7.824046011	Non-Exposed	0
43227	5	-7.824046011	Non-Exposed	0
43232	5	-7.824046011	Non-Exposed	0
43235	5	-7.824046011	Non-Exposed	0
43241	5	-7.824046011	Non-Exposed	0
43243	5	-7.824046011	Non-Exposed	0
43246	5	-4.625372893	Non-Exposed	0
43247	5	-6.032286542	Non-Exposed	0
43252	5	-7.824046011	Non-Exposed	0
43254	5	-7.824046011	Non-Exposed	0
43258	5	-7.013115795	Non-Exposed	0
43263	5	-7.824046011	Non-Exposed	0
43264	5	-7.824046011	Non-Exposed	0
43269	5	-5.005647753	Non-Exposed	0
43271	5	-5.65499231	Non-Exposed	0
43273	5	-5.02068563	Non-Exposed	0
43277	5	-5.521460918	Non-Exposed	0
43281	5	-7.824046011	Non-Exposed	0
43283	5	-7.824046011	Non-Exposed	0
43284	5	-7.824046011	Non-Exposed	0
43293	5	-7.824046011	Non-Exposed	0
43294	5	-7.824046011	Non-Exposed	0
43295	5	-7.824046011	Non-Exposed	0
43297	5	-7.824046011	Non-Exposed	0
43300	5	-7.824046011	Non-Exposed	0
43301	5	-7.418580903	Non-Exposed	0
43304	5	-2.818423259	Non-Exposed	0
43306	5	-7.824046011	Non-Exposed	0
43309	5	-6.377127028	Non-Exposed	0
43310	5	-7.824046011	Non-Exposed	0
43311	5	-7.824046011	Non-Exposed	0
43313	5	-7.824046011	Non-Exposed	0
43314	5	-7.824046011	Non-Exposed	0
43315	5	-7.824046011	Non-Exposed	0
43320	5	-7.824046011	Non-Exposed	0
43323	5	-4.721704002	Non-Exposed	0
43324	5	-5.776353167	Non-Exposed	0
43329	5	-6.377127028	Non-Exposed	0
43330	5	-7.824046011	Non-Exposed	0
43336	5	-6.502290171	Non-Exposed	0
43338	5	-7.824046011	Non-Exposed	0
43340	5	-7.824046011	Non-Exposed	0
43344	5	-7.824046011	Non-Exposed	0
43345	5	-7.824046011	Non-Exposed	0
43347	5	-6.032286542	Non-Exposed	0
43348	5	-5.744604469	Non-Exposed	0
43349	5	-7.824046011	Non-Exposed	0
43351	5	-7.824046011	Non-Exposed	0
43352	5	-7.824046011	Non-Exposed	0
43353	5	-5.599422459	Non-Exposed	0
43356	5	-7.824046011	Non-Exposed	0
43360	5	-7.824046011	Non-Exposed	0
43361	5	-7.824046011	Non-Exposed	0
43362	5	-7.824046011	Non-Exposed	0
43364	5	-7.824046011	Non-Exposed	0
43365	5	-3.721402646	Non-Exposed	0
43366	5	-6.725433722	Non-Exposed	0
43370	5	-5.132802928	Non-Exposed	0
43375	5	-5.626821434	Non-Exposed	0
43378	5	-6.032286542	Non-Exposed	0
43379	5	-5.221356325	Non-Exposed	0
43381	5	-6.502290171	Non-Exposed	0
43382	5	-7.824046011	Non-Exposed	0
43383	5	-7.824046011	Non-Exposed	0
43386	5	-7.824046011	Non-Exposed	0
43391	5	-7.824046011	Non-Exposed	0
43399	5	-7.824046011	Non-Exposed	0
43401	5	-7.824046011	Non-Exposed	0
43405	5	-7.824046011	Non-Exposed	0
43407	5	-7.824046011	Non-Exposed	0
43409	5	-7.824046011	Non-Exposed	0
43411	5	-5.683979847	Non-Exposed	0
43415	5	-6.319968614	Non-Exposed	0
43416	5	-6.43775165	Non-Exposed	0
43420	5	-7.824046011	Non-Exposed	0
43423	5	-7.824046011	Non-Exposed	0
43424	5	-7.824046011	Non-Exposed	0
43425	5	-7.824046011	Non-Exposed	0
43428	5	-4.615220522	Non-Exposed	0
43432	5	-7.824046011	Non-Exposed	0
43433	5	-7.824046011	Non-Exposed	0
43435	5	-7.824046011	Non-Exposed	0
43439	5	-3.623091714	Non-Exposed	0
43441	5	-7.824046011	Non-Exposed	0
43444	5	-7.824046011	Non-Exposed	0
43445	5	-1.500583508	Non-Exposed	0
43446	5	-6.571283042	Non-Exposed	0
43449	5	-7.824046011	Non-Exposed	0
43452	5	-7.824046011	Non-Exposed	0
43453	5	-7.418580903	Non-Exposed	0
43458	5	-7.824046011	Non-Exposed	0
43462	5	-5.546778726	Non-Exposed	0
43463	5	-0.410980289	Non-Exposed	0
43464	5	-7.824046011	Non-Exposed	0
43465	5	-6.725433722	Non-Exposed	0
43466	5	-7.824046011	Non-Exposed	0
43467	5	-7.824046011	Non-Exposed	0
43469	5	-7.824046011	Non-Exposed	0
43478	5	-5.572754212	Non-Exposed	0
43480	5	-7.824046011	Non-Exposed	0
43483	5	-7.824046011	Non-Exposed	0
43488	5	-4.057048777	Non-Exposed	0
43489	5	-7.824046011	Non-Exposed	0
43490	5	-7.824046011	Non-Exposed	0
43492	5	-7.824046011	Non-Exposed	0
43493	5	-7.824046011	Non-Exposed	0
43496	5	-5.776353167	Non-Exposed	0
43498	5	-5.914503506	Non-Exposed	0
43499	5	-5.496768305	Non-Exposed	0
43500	5	-7.824046011	Non-Exposed	0
43501	5	-5.203007187	Non-Exposed	0
43505	5	-7.824046011	Non-Exposed	0
43510	5	-7.824046011	Non-Exposed	0
43514	5	-6.645391015	Non-Exposed	0
43526	5	-7.824046011	Non-Exposed	0
43529	5	-6.265901393	Non-Exposed	0
43533	5	-7.824046011	Non-Exposed	0
43534	5	-7.824046011	Non-Exposed	0
43535	5	-7.824046011	Non-Exposed	0
43536	5	-7.264430223	Non-Exposed	0
43537	5	-7.824046011	Non-Exposed	0
43538	5	-3.907035464	Non-Exposed	0
43539	5	-7.824046011	Non-Exposed	0
43540	5	-7.824046011	Non-Exposed	0
43542	5	-7.824046011	Non-Exposed	0
43544	5	-7.824046011	Non-Exposed	0
43546	5	-7.824046011	Non-Exposed	0
43550	5	-6.319968614	Non-Exposed	0
43551	5	-7.824046011	Non-Exposed	0
43553	5	-7.824046011	Non-Exposed	0
43557	5	-4.166915255	Non-Exposed	0
43558	5	-7.824046011	Non-Exposed	0
43559	5	-7.824046011	Non-Exposed	0
43564	5	-7.824046011	Non-Exposed	0
43565	5	-7.824046011	Non-Exposed	0
43567	5	-7.824046011	Non-Exposed	0
43570	5	-7.824046011	Non-Exposed	0
43571	5	-7.824046011	Non-Exposed	0
43573	5	-7.824046011	Non-Exposed	0
43575	5	-7.824046011	Non-Exposed	0
43587	5	-6.502290171	Non-Exposed	0
43593	5	-7.824046011	Non-Exposed	0
43594	5	-5.259096653	Non-Exposed	0
43597	5	-7.824046011	Non-Exposed	0
43601	5	-7.824046011	Non-Exposed	0
43602	5	-7.824046011	Non-Exposed	0
43606	5	-7.824046011	Non-Exposed	0
43614	5	-5.403677882	Non-Exposed	0
43615	5	-7.824046011	Non-Exposed	0
43616	5	-6.502290171	Non-Exposed	0
43622	5	-7.824046011	Non-Exposed	0
43624	5	-7.824046011	Non-Exposed	0
43625	5	-7.824046011	Non-Exposed	0
43628	5	-7.824046011	Non-Exposed	0
43629	5	-7.824046011	Non-Exposed	0
43630	5	-7.824046011	Non-Exposed	0
43631	5	-5.878135862	Non-Exposed	0
43632	5	-6.377127028	Non-Exposed	0
43633	5	-7.824046011	Non-Exposed	0
43634	5	-7.824046011	Non-Exposed	0
43635	5	-7.824046011	Non-Exposed	0
43639	5	-7.824046011	Non-Exposed	0
43641	5	-4.500810171	Non-Exposed	0
43642	5	-7.824046011	Non-Exposed	0
43644	5	-7.824046011	Non-Exposed	0
43646	5	-7.824046011	Non-Exposed	0
43647	5	-7.824046011	Non-Exposed	0
43650	5	-7.264430223	Non-Exposed	0
43651	5	-7.418580903	Non-Exposed	0
43653	5	-7.824046011	Non-Exposed	0
43660	5	-7.824046011	Non-Exposed	0
43662	5	-5.65499231	Non-Exposed	0
43671	5	-7.824046011	Non-Exposed	0
43672	5	-7.824046011	Non-Exposed	0
43674	5	-7.824046011	Non-Exposed	0
43680	5	-7.264430223	Non-Exposed	0
43682	5	-7.824046011	Non-Exposed	0
43684	5	-7.824046011	Non-Exposed	0
43688	5	-7.824046011	Non-Exposed	0
43690	5	-7.824046011	Non-Exposed	0
43695	5	-7.824046011	Non-Exposed	0
43697	5	-7.824046011	Non-Exposed	0
43699	5	-3.213888283	Non-Exposed	0
43700	5	-4.135166557	Non-Exposed	0
43702	5	2.3321438952	Non-Exposed	0
43704	5	-7.824046011	Non-Exposed	0
43705	5	-7.824046011	Non-Exposed	0
43707	5	-7.824046011	Non-Exposed	0
43710	5	-7.824046011	Non-Exposed	0
43711	5	-7.824046011	Non-Exposed	0
43717	5	-7.824046011	Non-Exposed	0
43718	5	-7.824046011	Non-Exposed	0
43719	5	-7.824046011	Non-Exposed	0
43723	5	-7.824046011	Non-Exposed	0
43724	5	-4.815891217	Non-Exposed	0
43726	5	-7.824046011	Non-Exposed	0
43727	5	-7.824046011	Non-Exposed	0
43732	5	-7.824046011	Non-Exposed	0
43737	5	-6.725433722	Non-Exposed	0
43738	5	-4.605170186	Non-Exposed	0
43740	5	-7.824046011	Non-Exposed	0
43741	5	-6.812445099	Non-Exposed	0
43742	5	-7.824046011	Non-Exposed	0
43744	5	-5.298317367	Non-Exposed	0
43747	5	-7.824046011	Non-Exposed	0
43748	5	-7.824046011	Non-Exposed	0
43753	5	-7.824046011	Non-Exposed	0
43756	5	-4.84089252	Non-Exposed	0
43757	5	-5.65499231	Non-Exposed	0
43761	5	-7.824046011	Non-Exposed	0
43764	5	-4.828313737	Non-Exposed	0
43767	5	-5.403677882	Non-Exposed	0
43770	5	-7.824046011	Non-Exposed	0
43771	5	-7.824046011	Non-Exposed	0
43773	5	-6.319968614	Non-Exposed	0
43774	5	-2.406835114	Non-Exposed	0
43775	5	-7.824046011	Non-Exposed	0
43776	5	-7.824046011	Non-Exposed	0
43777	5	-5.381698975	Non-Exposed	0
43780	5	-7.824046011	Non-Exposed	0
43786	5	-7.824046011	Non-Exposed	0
43790	5	-7.824046011	Non-Exposed	0
43792	5	-7.824046011	Non-Exposed	0
43795	5	1.3660916538	Non-Exposed	0
43801	5	-5.203007187	Non-Exposed	0
43802	5	-3.937340813	Non-Exposed	0
43804	5	-7.824046011	Non-Exposed	0
43806	5	-7.824046011	Non-Exposed	0
43807	5	-7.824046011	Non-Exposed	0
43808	5	-7.824046011	Non-Exposed	0
43813	5	-7.13089883	Non-Exposed	0
43814	5	-5.005647753	Non-Exposed	0
43816	5	-7.824046011	Non-Exposed	0
43817	5	-7.824046011	Non-Exposed	0
43818	5	-6.074846156	Non-Exposed	0
43824	5	-7.824046011	Non-Exposed	0
43825	5	-6.571283042	Non-Exposed	0
43826	5	-7.824046011	Non-Exposed	0
43827	5	-7.824046011	Non-Exposed	0
43828	5	-7.824046011	Non-Exposed	0
43833	5	-7.824046011	Non-Exposed	0
43834	5	-7.824046011	Non-Exposed	0
43837	5	-7.824046011	Non-Exposed	0
43839	5	-7.824046011	Non-Exposed	0
43841	5	-7.824046011	Non-Exposed	0
43842	5	-6.43775165	Non-Exposed	0
43843	5	-6.571283042	Non-Exposed	0
43847	5	-7.824046011	Non-Exposed	0
43848	5	-4.645992181	Non-Exposed	0
43850	5	-7.824046011	Non-Exposed	0
43856	5	-7.824046011	Non-Exposed	0
43861	5	-7.824046011	Non-Exposed	0
43862	5	-5.744604469	Non-Exposed	0
43863	5	-7.824046011	Non-Exposed	0
43865	5	-7.824046011	Non-Exposed	0
43866	5	-7.824046011	Non-Exposed	0
43871	5	-7.824046011	Non-Exposed	0
43873	5	-5.240048458	Non-Exposed	0
43874	5	-7.824046011	Non-Exposed	0
43877	5	-6.214608098	Non-Exposed	0
43881	5	-7.824046011	Non-Exposed	0
43882	5	-7.824046011	Non-Exposed	0
43884	5	-3.9633163	Non-Exposed	0
43889	5	-4.733003557	Non-Exposed	0
43895	5	-7.824046011	Non-Exposed	0
43898	5	-3.571985703	Non-Exposed	0
43902	5	-7.418580903	Non-Exposed	0
43903	5	-7.824046011	Non-Exposed	0
43904	5	-7.824046011	Non-Exposed	0
43906	5	-5.599422459	Non-Exposed	0
43907	5	-7.824046011	Non-Exposed	0
43910	5	-7.824046011	Non-Exposed	0
43913	5	-7.824046011	Non-Exposed	0
43914	5	-7.824046011	Non-Exposed	0
43917	5	-5.713832811	Non-Exposed	0
43918	5	-5.278514739	Non-Exposed	0
43920	5	-4.677740879	Non-Exposed	0
43923	5	-7.824046011	Non-Exposed	0
43926	5	-7.824046011	Non-Exposed	0
43934	5	-7.824046011	Non-Exposed	0
43941	5	-7.824046011	Non-Exposed	0
43944	5	-0.400477567	Non-Exposed	0
43946	5	-7.824046011	Non-Exposed	0
43955	5	-7.824046011	Non-Exposed	0
43957	5	-7.824046011	Non-Exposed	0
43959	5	-7.824046011	Non-Exposed	0
43960	5	-7.418580903	Non-Exposed	0
43963	5	-7.824046011	Non-Exposed	0
43966	5	-7.824046011	Non-Exposed	0
43972	5	-7.013115795	Non-Exposed	0
43973	5	-7.824046011	Non-Exposed	0
43976	5	-4.744432253	Non-Exposed	0
43986	5	-5.298317367	Non-Exposed	0
43991	5	-6.502290171	Non-Exposed	0
43992	5	-7.824046011	Non-Exposed	0
43995	5	-7.824046011	Non-Exposed	0
43997	5	-7.824046011	Non-Exposed	0
44000	5	-7.824046011	Non-Exposed	0
44001	5	-7.824046011	Non-Exposed	0
44002	5	-7.824046011	Non-Exposed	0
44003	5	-5.221356325	Non-Exposed	0
44004	5	-7.824046011	Non-Exposed	0
44007	5	-7.824046011	Non-Exposed	0
44008	5	-7.824046011	Non-Exposed	0
44010	5	-7.824046011	Non-Exposed	0
44012	5	-7.824046011	Non-Exposed	0
44014	5	-7.824046011	Non-Exposed	0
44021	5	-7.824046011	Non-Exposed	0
44022	5	-2.571772583	Non-Exposed	0
44027	5	0.5877866649	Non-Exposed	0
44029	5	-7.824046011	Non-Exposed	0
44032	5	-7.824046011	Non-Exposed	0
44033	5	-7.824046011	Non-Exposed	0
44034	5	-7.824046011	Non-Exposed	0
44035	5	-5.991464547	Non-Exposed	0
44037	5	-6.907755279	Non-Exposed	0
44038	5	-4.919880931	Non-Exposed	0
44039	5	-6.377127028	Non-Exposed	0
44041	5	-7.824046011	Non-Exposed	0
44046	5	-7.824046011	Non-Exposed	0
44047	5	-7.824046011	Non-Exposed	0
44051	5	-7.824046011	Non-Exposed	0
44052	5	-7.824046011	Non-Exposed	0
44058	5	-7.824046011	Non-Exposed	0
44059	5	-7.824046011	Non-Exposed	0
44060	5	-7.824046011	Non-Exposed	0
44062	5	-7.824046011	Non-Exposed	0
44064	5	-7.824046011	Non-Exposed	0
44066	5	-5.36019277	Non-Exposed	0
44068	5	-7.824046011	Non-Exposed	0
44069	5	-7.824046011	Non-Exposed	0
44071	5	-7.824046011	Non-Exposed	0
44077	5	-7.824046011	Non-Exposed	0
44079	5	-7.824046011	Non-Exposed	0
44084	5	-5.80914299	Non-Exposed	0
44086	5	-6.119297919	Non-Exposed	0
44090	5	-4.625372893	Non-Exposed	0
44091	5	-7.824046011	Non-Exposed	0
44095	5	-7.824046011	Non-Exposed	0
44102	5	-7.824046011	Non-Exposed	0
44114	5	-7.824046011	Non-Exposed	0
44116	5	-7.824046011	Non-Exposed	0
44117	5	-7.824046011	Non-Exposed	0
44120	5	-7.824046011	Non-Exposed	0
44124	5	-7.824046011	Non-Exposed	0
44127	5	-3.615628992	Non-Exposed	0
44128	5	-7.824046011	Non-Exposed	0
44129	5	-7.824046011	Non-Exposed	0
44130	5	-7.824046011	Non-Exposed	0
44131	5	-7.824046011	Non-Exposed	0
44134	5	-5.472670754	Non-Exposed	0
44141	5	-7.824046011	Non-Exposed	0
44145	5	-7.418580903	Non-Exposed	0
44148	5	-7.824046011	Non-Exposed	0
44149	5	-7.824046011	Non-Exposed	0
44155	5	-7.824046011	Non-Exposed	0
44156	5	-7.824046011	Non-Exposed	0
44158	5	-7.824046011	Non-Exposed	0
44159	5	-7.824046011	Non-Exposed	0
44160	5	-7.824046011	Non-Exposed	0
44164	5	-5.546778726	Non-Exposed	0
44165	5	-7.824046011	Non-Exposed	0
44167	5	-7.824046011	Non-Exposed	0
44171	5	-6.265901393	Non-Exposed	0
44173	5	-7.824046011	Non-Exposed	0
44176	5	-7.824046011	Non-Exposed	0
44177	5	-7.824046011	Non-Exposed	0
44178	5	-7.824046011	Non-Exposed	0
44180	5	-4.537511538	Non-Exposed	0
44182	5	-4.733003557	Non-Exposed	0
44184	5	-5.991464547	Non-Exposed	0
44189	5	-7.824046011	Non-Exposed	0
44190	5	-7.824046011	Non-Exposed	0
44191	5	-7.824046011	Non-Exposed	0
44195	5	-7.824046011	Non-Exposed	0
44197	5	-4.976233867	Non-Exposed	0
44199	5	-5.318520074	Non-Exposed	0
44200	5	-7.824046011	Non-Exposed	0
44201	5	-7.824046011	Non-Exposed	0
44202	5	-7.824046011	Non-Exposed	0
44203	5	-6.502290171	Non-Exposed	0
44205	5	-7.824046011	Non-Exposed	0
44206	5	-7.824046011	Non-Exposed	0
44211	5	-7.824046011	Non-Exposed	0
44212	5	-6.725433722	Non-Exposed	0
44213	5	-7.824046011	Non-Exposed	0
44218	5	-6.645391015	Non-Exposed	0
44222	5	-7.824046011	Non-Exposed	0
44229	5	-7.824046011	Non-Exposed	0
44230	5	-7.824046011	Non-Exposed	0
44232	5	-6.265901393	Non-Exposed	0
44233	5	-5.403677882	Non-Exposed	0
44237	5	-6.165817934	Non-Exposed	0
44238	5	-7.824046011	Non-Exposed	0
44245	5	-7.824046011	Non-Exposed	0
44246	5	-6.265901393	Non-Exposed	0
44249	5	-7.824046011	Non-Exposed	0
44250	5	-7.824046011	Non-Exposed	0
44252	5	-7.418580903	Non-Exposed	0
44255	5	-7.824046011	Non-Exposed	0
44259	5	-7.824046011	Non-Exposed	0
44260	5	-4.879607032	Non-Exposed	0
44262	5	-7.824046011	Non-Exposed	0
44264	5	-4.374058465	Non-Exposed	0
44266	5	-7.824046011	Non-Exposed	0
44267	5	-6.502290171	Non-Exposed	0
44268	5	-7.824046011	Non-Exposed	0
44271	5	-7.824046011	Non-Exposed	0
44281	5	-7.824046011	Non-Exposed	0
44286	5	-7.824046011	Non-Exposed	0
44287	5	-5.626821434	Non-Exposed	0
44290	5	-7.824046011	Non-Exposed	0
44295	5	-7.824046011	Non-Exposed	0
44296	5	-7.824046011	Non-Exposed	0
44299	5	-7.824046011	Non-Exposed	0
44301	5	-5.11599581	Non-Exposed	0
44302	5	-7.824046011	Non-Exposed	0
44303	5	-6.032286542	Non-Exposed	0
44307	5	-6.645391015	Non-Exposed	0
44309	5	-6.571283042	Non-Exposed	0
44310	5	-6.119297919	Non-Exposed	0
44312	5	-7.264430223	Non-Exposed	0
44313	5	-7.824046011	Non-Exposed	0
44315	5	-4.976233867	Non-Exposed	0
44317	5	-7.824046011	Non-Exposed	0
44319	5	-7.824046011	Non-Exposed	0
44320	5	-5.744604469	Non-Exposed	0
44321	5	-7.824046011	Non-Exposed	0
44324	5	-7.824046011	Non-Exposed	0
44326	5	-4.14143617	Non-Exposed	0
44329	5	-7.824046011	Non-Exposed	0
44331	5	-7.824046011	Non-Exposed	0
44332	5	-7.824046011	Non-Exposed	0
44333	5	-7.824046011	Non-Exposed	0
44341	5	-7.824046011	Non-Exposed	0
44345	5	-7.824046011	Non-Exposed	0
44347	5	-7.824046011	Non-Exposed	0
44351	5	-4.528209145	Non-Exposed	0
44353	5	-7.824046011	Non-Exposed	0
44354	5	-6.645391015	Non-Exposed	0
44356	5	-5.713832811	Non-Exposed	0
44360	5	-7.824046011	Non-Exposed	0
44361	5	-5.80914299	Non-Exposed	0
44363	5	-7.824046011	Non-Exposed	0
44365	5	-7.824046011	Non-Exposed	0
44375	5	-4.305065594	Non-Exposed	0
44378	5	-7.824046011	Non-Exposed	0
44380	5	-6.265901393	Non-Exposed	0
44381	5	-7.824046011	Non-Exposed	0
44382	5	-7.013115795	Non-Exposed	0
44384	5	-7.824046011	Non-Exposed	0
44385	5	-6.725433722	Non-Exposed	0
44386	5	-7.824046011	Non-Exposed	0
44387	5	-6.725433722	Non-Exposed	0
44389	5	-4.414549826	Non-Exposed	0
44391	5	1.0986122887	Non-Exposed	0
44393	5	-7.824046011	Non-Exposed	0
44398	5	-7.824046011	Non-Exposed	0
44400	5	-5.067205646	Non-Exposed	0
44406	5	-7.824046011	Non-Exposed	0
44407	5	-7.824046011	Non-Exposed	0
44408	5	-7.824046011	Non-Exposed	0
44409	5	-5.035953102	Non-Exposed	0
44412	5	-7.824046011	Non-Exposed	0
44413	5	-5.035953102	Non-Exposed	0
44414	5	-5.80914299	Non-Exposed	0
44415	5	-7.824046011	Non-Exposed	0
44418	5	-7.824046011	Non-Exposed	0
44419	5	-6.119297919	Non-Exposed	0
44420	5	-5.914503506	Non-Exposed	0
44423	5	-7.824046011	Non-Exposed	0
44424	5	-7.824046011	Non-Exposed	0
44433	5	-7.824046011	Non-Exposed	0
44434	5	-7.824046011	Non-Exposed	0
44440	5	-6.265901393	Non-Exposed	0
44442	5	-7.824046011	Non-Exposed	0
44443	5	-7.824046011	Non-Exposed	0
44453	5	-6.319968614	Non-Exposed	0
44455	5	-7.824046011	Non-Exposed	0
44458	5	-5.683979847	Non-Exposed	0
44459	5	-7.824046011	Non-Exposed	0
44460	5	-6.725433722	Non-Exposed	0
44465	5	-7.824046011	Non-Exposed	0
44466	5	-7.824046011	Non-Exposed	0
44467	5	-5.521460918	Non-Exposed	0
44469	5	-7.824046011	Non-Exposed	0
44471	5	-4.254513314	Non-Exposed	0
44472	5	-7.824046011	Non-Exposed	0
44473	5	-5.36019277	Non-Exposed	0
44474	5	-7.824046011	Non-Exposed	0
44475	5	-7.824046011	Non-Exposed	0
44476	5	-7.824046011	Non-Exposed	0
44477	5	-5.472670754	Non-Exposed	0
44478	5	-4.240527072	Non-Exposed	0
44481	5	-6.319968614	Non-Exposed	0
44490	5	-2.244316185	Non-Exposed	0
44491	5	-7.824046011	Non-Exposed	0
44492	5	-6.319968614	Non-Exposed	0
44495	5	-7.824046011	Non-Exposed	0
44496	5	-0.436955775	Non-Exposed	0
44498	5	-7.824046011	Non-Exposed	0
44501	5	-3.246761028	Non-Exposed	0
44503	5	-6.725433722	Non-Exposed	0
44508	5	-6.43775165	Non-Exposed	0
44510	5	-7.13089883	Non-Exposed	0
44511	5	-7.824046011	Non-Exposed	0
44513	5	-7.824046011	Non-Exposed	0
44514	5	-7.824046011	Non-Exposed	0
44519	5	-2.551046452	Non-Exposed	0
44522	5	-7.824046011	Non-Exposed	0
44524	5	-6.502290171	Non-Exposed	0
44528	5	-5.626821434	Non-Exposed	0
44531	5	-7.824046011	Non-Exposed	0
44532	5	-7.824046011	Non-Exposed	0
44533	5	-7.824046011	Non-Exposed	0
44537	5	-7.824046011	Non-Exposed	0
44540	5	-6.907755279	Non-Exposed	0
44545	5	-7.824046011	Non-Exposed	0
44548	5	-7.824046011	Non-Exposed	0
44550	5	-7.824046011	Non-Exposed	0
44554	5	-7.824046011	Non-Exposed	0
44556	5	-7.824046011	Non-Exposed	0
44558	5	-5.80914299	Non-Exposed	0
44559	5	-7.824046011	Non-Exposed	0
44564	5	-5.298317367	Non-Exposed	0
44565	5	-7.824046011	Non-Exposed	0
44567	5	-5.449140256	Non-Exposed	0
44568	5	-7.824046011	Non-Exposed	0
44570	5	-7.824046011	Non-Exposed	0
44571	5	-7.824046011	Non-Exposed	0
44572	5	-7.824046011	Non-Exposed	0
44573	5	-5.067205646	Non-Exposed	0
44574	5	-7.824046011	Non-Exposed	0
44575	5	-7.824046011	Non-Exposed	0
44576	5	-6.119297919	Non-Exposed	0
44586	5	-7.824046011	Non-Exposed	0
44587	5	-4.791499764	Non-Exposed	0
44588	5	-7.824046011	Non-Exposed	0
44589	5	-7.824046011	Non-Exposed	0
44591	5	-7.824046011	Non-Exposed	0
44593	5	-5.952243834	Non-Exposed	0
44594	5	-7.824046011	Non-Exposed	0
44595	5	-7.824046011	Non-Exposed	0
44599	5	-7.824046011	Non-Exposed	0
44600	5	-4.382026635	Non-Exposed	0
44605	5	-7.824046011	Non-Exposed	0
44608	5	-7.824046011	Non-Exposed	0
44609	5	-7.824046011	Non-Exposed	0
44617	5	-4.110473944	Non-Exposed	0
44618	5	-7.824046011	Non-Exposed	0
44620	5	-7.824046011	Non-Exposed	0
44623	5	-7.418580903	Non-Exposed	0
44627	5	-7.824046011	Non-Exposed	0
44635	5	-5.80914299	Non-Exposed	0
44636	5	-7.824046011	Non-Exposed	0
44637	5	-7.824046011	Non-Exposed	0
44639	5	-7.824046011	Non-Exposed	0
44644	5	-7.824046011	Non-Exposed	0
44645	5	-2.478129666	Non-Exposed	0
44647	5	-7.013115795	Non-Exposed	0
44648	5	-7.013115795	Non-Exposed	0
44656	5	-7.824046011	Non-Exposed	0
44659	5	-7.824046011	Non-Exposed	0
44661	5	-7.824046011	Non-Exposed	0
44668	5	-4.342805922	Non-Exposed	0
44669	5	-7.824046011	Non-Exposed	0
44670	5	-5.240048458	Non-Exposed	0
44671	5	-7.824046011	Non-Exposed	0
44672	5	-7.824046011	Non-Exposed	0
44673	5	-7.824046011	Non-Exposed	0
44680	5	-3.785390354	Non-Exposed	0
44681	5	-7.824046011	Non-Exposed	0
44683	5	-7.824046011	Non-Exposed	0
44685	5	-7.824046011	Non-Exposed	0
44688	5	-6.645391015	Non-Exposed	0
44694	5	-7.824046011	Non-Exposed	0
44695	5	-6.502290171	Non-Exposed	0
44696	5	-5.278514739	Non-Exposed	0
44698	5	-6.165817934	Non-Exposed	0
44703	5	-7.824046011	Non-Exposed	0
44704	5	-5.914503506	Non-Exposed	0
44706	5	-7.824046011	Non-Exposed	0
44711	5	-7.824046011	Non-Exposed	0
44713	5	-7.824046011	Non-Exposed	0
44715	5	-7.824046011	Non-Exposed	0
44722	5	-3.746508567	Non-Exposed	0
44726	5	-7.824046011	Non-Exposed	0
44731	5	-7.824046011	Non-Exposed	0
44735	5	-6.214608098	Non-Exposed	0
44736	5	-7.824046011	Non-Exposed	0
44737	5	-7.824046011	Non-Exposed	0
44738	5	-5.952243834	Non-Exposed	0
44746	5	-7.824046011	Non-Exposed	0
44747	5	-7.824046011	Non-Exposed	0
44751	5	-5.65499231	Non-Exposed	0
44758	5	-7.264430223	Non-Exposed	0
44761	5	-7.824046011	Non-Exposed	0
44762	5	-5.572754212	Non-Exposed	0
44765	5	-7.824046011	Non-Exposed	0
44767	5	-5.36019277	Non-Exposed	0
44769	5	-7.824046011	Non-Exposed	0
44770	5	-7.824046011	Non-Exposed	0
44774	5	-7.824046011	Non-Exposed	0
44775	5	-7.824046011	Non-Exposed	0
44779	5	-6.812445099	Non-Exposed	0
44780	5	-7.824046011	Non-Exposed	0
44782	5	-4.66704559	Non-Exposed	0
44785	5	-7.824046011	Non-Exposed	0
44787	5	-6.725433722	Non-Exposed	0
44788	5	-7.824046011	Non-Exposed	0
44789	5	-5.546778726	Non-Exposed	0
44791	5	-7.824046011	Non-Exposed	0
44793	5	-6.645391015	Non-Exposed	0
44795	5	-7.824046011	Non-Exposed	0
44796	5	-7.824046011	Non-Exposed	0
44797	5	-7.824046011	Non-Exposed	0
44798	5	-6.214608098	Non-Exposed	0
44804	5	-7.824046011	Non-Exposed	0
44805	5	-6.725433722	Non-Exposed	0
44811	5	-7.824046011	Non-Exposed	0
44815	5	-7.824046011	Non-Exposed	0
44817	5	-7.824046011	Non-Exposed	0
44820	5	-4.034190639	Non-Exposed	0
44823	5	-7.824046011	Non-Exposed	0
44824	5	-6.907755279	Non-Exposed	0
44827	5	-7.824046011	Non-Exposed	0
44831	5	-6.571283042	Non-Exposed	0
44839	5	-7.824046011	Non-Exposed	0
44840	5	-4.66704559	Non-Exposed	0
44844	5	-5.521460918	Non-Exposed	0
44845	5	-7.824046011	Non-Exposed	0
44846	5	-6.074846156	Non-Exposed	0
44848	5	-7.824046011	Non-Exposed	0
44850	5	-5.80914299	Non-Exposed	0
44852	5	-7.824046011	Non-Exposed	0
44853	5	-7.824046011	Non-Exposed	0
44854	5	-7.824046011	Non-Exposed	0
44855	5	-7.824046011	Non-Exposed	0
44857	5	-7.824046011	Non-Exposed	0
44862	5	-4.906275279	Non-Exposed	0
44863	5	-7.824046011	Non-Exposed	0
44871	5	-7.824046011	Non-Exposed	0
44873	5	-7.824046011	Non-Exposed	0
44874	5	-7.824046011	Non-Exposed	0
44877	5	-6.319968614	Non-Exposed	0
44882	5	-5.278514739	Non-Exposed	0
44885	5	-7.824046011	Non-Exposed	0
44889	5	-4.919880931	Non-Exposed	0
44891	5	-7.824046011	Non-Exposed	0
44893	5	-3.917035547	Non-Exposed	0
44895	5	-7.824046011	Non-Exposed	0
44896	5	-7.824046011	Non-Exposed	0
44898	5	-7.824046011	Non-Exposed	0
44900	5	-7.824046011	Non-Exposed	0
44901	5	-6.571283042	Non-Exposed	0
44906	5	-7.824046011	Non-Exposed	0
44908	5	-5.381698975	Non-Exposed	0
44910	5	-7.824046011	Non-Exposed	0
44912	5	-7.13089883	Non-Exposed	0
44913	5	-7.264430223	Non-Exposed	0
44914	5	-7.824046011	Non-Exposed	0
44920	5	-6.032286542	Non-Exposed	0
44922	5	-3.750754858	Non-Exposed	0
44927	5	-7.824046011	Non-Exposed	0
44928	5	-5.221356325	Non-Exposed	0
44931	5	-7.264430223	Non-Exposed	0
44932	5	-7.824046011	Non-Exposed	0
44933	5	-7.824046011	Non-Exposed	0
44938	5	-6.377127028	Non-Exposed	0
44940	5	-5.626821434	Non-Exposed	0
44941	5	-7.824046011	Non-Exposed	0
44942	5	-7.824046011	Non-Exposed	0
44946	5	-4.290359446	Non-Exposed	0
44947	5	-6.377127028	Non-Exposed	0
44951	5	-7.824046011	Non-Exposed	0
44952	5	-7.824046011	Non-Exposed	0
44953	5	-7.264430223	Non-Exposed	0
44960	5	-5.167289104	Non-Exposed	0
44965	5	-7.824046011	Non-Exposed	0
44966	5	-6.502290171	Non-Exposed	0
44967	5	-6.502290171	Non-Exposed	0
44970	5	-7.824046011	Non-Exposed	0
44971	5	-5.952243834	Non-Exposed	0
44972	5	-7.824046011	Non-Exposed	0
44973	5	-7.824046011	Non-Exposed	0
44976	5	-4.528209145	Non-Exposed	0
44977	5	-7.824046011	Non-Exposed	0
44984	5	-7.824046011	Non-Exposed	0
44986	5	-7.13089883	Non-Exposed	0
44988	5	-3.523365016	Non-Exposed	0
44989	5	-7.824046011	Non-Exposed	0
44991	5	-7.824046011	Non-Exposed	0
44996	5	-5.952243834	Non-Exposed	0
45005	5	-7.824046011	Non-Exposed	0
45006	5	-7.824046011	Non-Exposed	0
45010	5	-6.725433722	Non-Exposed	0
45020	5	-7.824046011	Non-Exposed	0
45022	5	-7.824046011	Non-Exposed	0
45023	5	-7.824046011	Non-Exposed	0
45028	5	-7.824046011	Non-Exposed	0
45029	5	-7.824046011	Non-Exposed	0
45031	5	-7.824046011	Non-Exposed	0
45035	5	-7.824046011	Non-Exposed	0
45039	5	-6.074846156	Non-Exposed	0
45045	5	-7.824046011	Non-Exposed	0
45048	5	-7.824046011	Non-Exposed	0
45053	5	-5.132802928	Non-Exposed	0
45055	5	-7.824046011	Non-Exposed	0
45057	5	-7.824046011	Non-Exposed	0
45058	5	-7.824046011	Non-Exposed	0
45059	5	-5.36019277	Non-Exposed	0
45060	5	-7.824046011	Non-Exposed	0
45062	5	-7.824046011	Non-Exposed	0
45063	5	-7.824046011	Non-Exposed	0
45065	5	-7.824046011	Non-Exposed	0
45066	5	-7.264430223	Non-Exposed	0
45067	5	-6.214608098	Non-Exposed	0
45069	5	-7.824046011	Non-Exposed	0
45072	5	-7.824046011	Non-Exposed	0
45078	5	-6.645391015	Non-Exposed	0
45079	5	-4.206394066	Non-Exposed	0
45081	5	-7.824046011	Non-Exposed	0
45083	5	-5.952243834	Non-Exposed	0
45084	5	-5.744604469	Non-Exposed	0
45087	5	-7.824046011	Non-Exposed	0
45088	5	-7.824046011	Non-Exposed	0
45092	5	-7.13089883	Non-Exposed	0
45095	5	-7.824046011	Non-Exposed	0
45096	5	-7.824046011	Non-Exposed	0
45097	5	-6.377127028	Non-Exposed	0
45099	5	-5.991464547	Non-Exposed	0
45100	5	-7.824046011	Non-Exposed	0
45102	5	-6.43775165	Non-Exposed	0
45103	5	-5.449140256	Non-Exposed	0
45104	5	-7.824046011	Non-Exposed	0
45109	5	-7.824046011	Non-Exposed	0
45110	5	-7.824046011	Non-Exposed	0
45113	5	-7.824046011	Non-Exposed	0
45114	5	-7.824046011	Non-Exposed	0
45116	5	-7.824046011	Non-Exposed	0
45118	5	-7.824046011	Non-Exposed	0
45119	5	-7.824046011	Non-Exposed	0
45120	5	-6.812445099	Non-Exposed	0
45125	5	-7.824046011	Non-Exposed	0
45126	5	-4.906275279	Non-Exposed	0
45129	5	-7.418580903	Non-Exposed	0
45138	5	-7.824046011	Non-Exposed	0
45144	5	-7.824046011	Non-Exposed	0
45146	5	-4.96184513	Non-Exposed	0
45149	5	-2.808423175	Non-Exposed	0
45152	5	-7.824046011	Non-Exposed	0
45159	5	-7.418580903	Non-Exposed	0
45163	5	-6.43775165	Non-Exposed	0
45169	5	-7.824046011	Non-Exposed	0
45171	5	-7.824046011	Non-Exposed	0
45174	5	-6.907755279	Non-Exposed	0
45178	5	-4.853631545	Non-Exposed	0
45179	5	-7.824046011	Non-Exposed	0
45185	5	-7.824046011	Non-Exposed	0
45186	5	-4.448166437	Non-Exposed	0
45187	5	-7.824046011	Non-Exposed	0
45189	5	-7.824046011	Non-Exposed	0
45190	5	-7.824046011	Non-Exposed	0
45200	5	-7.824046011	Non-Exposed	0
45204	5	-7.824046011	Non-Exposed	0
45207	5	-6.43775165	Non-Exposed	0
45209	5	-5.572754212	Non-Exposed	0
45211	5	-7.824046011	Non-Exposed	0
45213	5	-5.472670754	Non-Exposed	0
45214	5	-4.219907785	Non-Exposed	0
45216	5	-5.843044542	Non-Exposed	0
45217	5	-7.824046011	Non-Exposed	0
45218	5	-6.907755279	Non-Exposed	0
45222	5	-6.725433722	Non-Exposed	0
45223	5	-7.824046011	Non-Exposed	0
45225	5	-7.824046011	Non-Exposed	0
45226	5	-7.264430223	Non-Exposed	0
45229	5	-7.824046011	Non-Exposed	0
45234	5	-7.824046011	Non-Exposed	0
45235	5	-6.319968614	Non-Exposed	0
45237	5	-7.824046011	Non-Exposed	0
45241	5	-7.824046011	Non-Exposed	0
45242	5	-7.824046011	Non-Exposed	0
45243	5	-7.824046011	Non-Exposed	0
45247	5	-7.824046011	Non-Exposed	0
45252	5	-7.824046011	Non-Exposed	0
45254	5	-6.812445099	Non-Exposed	0
45255	5	-7.824046011	Non-Exposed	0
45258	5	-7.824046011	Non-Exposed	0
45262	5	-7.824046011	Non-Exposed	0
45265	5	-7.824046011	Non-Exposed	0
45266	5	-7.418580903	Non-Exposed	0
45267	5	-7.824046011	Non-Exposed	0
45268	5	-5.521460918	Non-Exposed	0
45269	5	-6.645391015	Non-Exposed	0
45270	5	-7.824046011	Non-Exposed	0
45271	5	-7.824046011	Non-Exposed	0
45273	5	-7.824046011	Non-Exposed	0
45275	5	-7.824046011	Non-Exposed	0
45276	5	-6.907755279	Non-Exposed	0
45278	5	-7.824046011	Non-Exposed	0
45279	5	-7.824046011	Non-Exposed	0
45283	5	-6.812445099	Non-Exposed	0
45284	5	-7.824046011	Non-Exposed	0
45285	5	-4.017383521	Non-Exposed	0
45286	5	-7.824046011	Non-Exposed	0
45287	5	-7.824046011	Non-Exposed	0
45289	5	-6.907755279	Non-Exposed	0
45293	5	-7.824046011	Non-Exposed	0
45295	5	-6.907755279	Non-Exposed	0
45298	5	-5.80914299	Non-Exposed	0
45299	5	-4.414549826	Non-Exposed	0
45301	5	-7.824046011	Non-Exposed	0
45302	5	-5.626821434	Non-Exposed	0
45307	5	-7.824046011	Non-Exposed	0
45308	5	-5.298317367	Non-Exposed	0
45309	5	-6.725433722	Non-Exposed	0
45310	5	-7.824046011	Non-Exposed	0
45312	5	-7.824046011	Non-Exposed	0
45313	5	-7.824046011	Non-Exposed	0
45316	5	-6.319968614	Non-Exposed	0
45317	5	-7.824046011	Non-Exposed	0
45318	5	-4.045554398	Non-Exposed	0
45321	5	-7.824046011	Non-Exposed	0
45322	5	-7.013115795	Non-Exposed	0
45328	5	-7.824046011	Non-Exposed	0
45330	5	-6.032286542	Non-Exposed	0
45332	5	-7.824046011	Non-Exposed	0
45335	5	-6.502290171	Non-Exposed	0
45337	5	-5.914503506	Non-Exposed	0
45338	5	-7.824046011	Non-Exposed	0
45342	5	-6.032286542	Non-Exposed	0
45343	5	-7.824046011	Non-Exposed	0
45348	5	-7.824046011	Non-Exposed	0
45350	5	-7.824046011	Non-Exposed	0
45357	5	-5.991464547	Non-Exposed	0
45359	5	-6.214608098	Non-Exposed	0
45360	5	-5.546778726	Non-Exposed	0
45363	5	-7.824046011	Non-Exposed	0
45366	5	-7.824046011	Non-Exposed	0
45368	5	-4.305065594	Non-Exposed	0
45369	5	-7.824046011	Non-Exposed	0
45370	5	-7.824046011	Non-Exposed	0
45372	5	-7.824046011	Non-Exposed	0
45374	5	-7.824046011	Non-Exposed	0
45381	5	-7.824046011	Non-Exposed	0
45387	5	-7.824046011	Non-Exposed	0
45388	5	-5.843044542	Non-Exposed	0
45390	5	-4.710530702	Non-Exposed	0
45391	5	-7.824046011	Non-Exposed	0
45395	5	-7.824046011	Non-Exposed	0
45398	5	-4.160484365	Non-Exposed	0
45402	5	-7.824046011	Non-Exposed	0
45403	5	-7.824046011	Non-Exposed	0
45404	5	-6.725433722	Non-Exposed	0
45405	5	-7.824046011	Non-Exposed	0
45407	5	-6.645391015	Non-Exposed	0
45410	5	-4.710530702	Non-Exposed	0
45411	5	-7.824046011	Non-Exposed	0
45414	5	-7.824046011	Non-Exposed	0
45415	5	-6.725433722	Non-Exposed	0
45416	5	-7.824046011	Non-Exposed	0
45420	5	-7.824046011	Non-Exposed	0
45421	5	-7.824046011	Non-Exposed	0
45422	5	-7.824046011	Non-Exposed	0
45425	5	-7.824046011	Non-Exposed	0
45426	5	-7.824046011	Non-Exposed	0
45431	5	-7.824046011	Non-Exposed	0
45435	5	-7.824046011	Non-Exposed	0
45437	5	-7.824046011	Non-Exposed	0
45441	5	-4.615220522	Non-Exposed	0
45444	5	-7.824046011	Non-Exposed	0
45445	5	-4.474141924	Non-Exposed	0
45447	5	-5.683979847	Non-Exposed	0
45449	5	-4.990832667	Non-Exposed	0
45450	5	-7.824046011	Non-Exposed	0
45451	5	-7.824046011	Non-Exposed	0
45455	5	-5.914503506	Non-Exposed	0
45460	5	-7.824046011	Non-Exposed	0
45462	5	-7.824046011	Non-Exposed	0
45463	5	-5.952243834	Non-Exposed	0
45464	5	-7.13089883	Non-Exposed	0
45465	5	-5.184988681	Non-Exposed	0
45468	5	-6.907755279	Non-Exposed	0
45470	5	-5.426150738	Non-Exposed	0
45471	5	-7.824046011	Non-Exposed	0
45473	5	-4.803621125	Non-Exposed	0
45482	5	-7.824046011	Non-Exposed	0
45487	5	-6.502290171	Non-Exposed	0
45488	5	-7.824046011	Non-Exposed	0
45491	5	-7.824046011	Non-Exposed	0
45492	5	-7.824046011	Non-Exposed	0
45495	5	-5.65499231	Non-Exposed	0
45496	5	-7.824046011	Non-Exposed	0
45503	5	-7.824046011	Non-Exposed	0
45504	5	-6.265901393	Non-Exposed	0
45518	5	-7.824046011	Non-Exposed	0
45523	5	-7.824046011	Non-Exposed	0
45525	5	-7.264430223	Non-Exposed	0
45529	5	-7.824046011	Non-Exposed	0
45531	5	-7.824046011	Non-Exposed	0
45539	5	-6.119297919	Non-Exposed	0
45547	5	-7.824046011	Non-Exposed	0
45550	5	-7.824046011	Non-Exposed	0
45553	5	-7.824046011	Non-Exposed	0
45555	5	-7.824046011	Non-Exposed	0
45557	5	-7.824046011	Non-Exposed	0
45561	5	-7.824046011	Non-Exposed	0
45564	5	-7.824046011	Non-Exposed	0
45568	5	-7.824046011	Non-Exposed	0
45573	5	-7.824046011	Non-Exposed	0
45580	5	-7.824046011	Non-Exposed	0
45583	5	-7.824046011	Non-Exposed	0
45590	5	-7.824046011	Non-Exposed	0
45591	5	-5.744604469	Non-Exposed	0
45594	5	-7.824046011	Non-Exposed	0
45596	5	-7.824046011	Non-Exposed	0
45597	5	-7.824046011	Non-Exposed	0
45601	5	-7.824046011	Non-Exposed	0
45605	5	-7.824046011	Non-Exposed	0
45606	5	-4.815891217	Non-Exposed	0
45607	5	-7.824046011	Non-Exposed	0
45609	5	-6.319968614	Non-Exposed	0
45610	5	-7.824046011	Non-Exposed	0
45613	5	-6.571283042	Non-Exposed	0
45615	5	-1.614450454	Non-Exposed	0
45616	5	-7.824046011	Non-Exposed	0
45619	5	-6.265901393	Non-Exposed	0
45622	5	-7.824046011	Non-Exposed	0
45625	5	-7.824046011	Non-Exposed	0
45627	5	-6.319968614	Non-Exposed	0
45631	5	-5.991464547	Non-Exposed	0
45632	5	-7.824046011	Non-Exposed	0
45635	5	-6.571283042	Non-Exposed	0
45640	5	-5.035953102	Non-Exposed	0
45641	5	-7.824046011	Non-Exposed	0
45645	5	-7.824046011	Non-Exposed	0
45646	5	-5.80914299	Non-Exposed	0
45648	5	-1.280134165	Non-Exposed	0
45649	5	-0.479650006	Non-Exposed	0
45651	5	-7.824046011	Non-Exposed	0
45653	5	-4.947660495	Non-Exposed	0
45657	5	-7.824046011	Non-Exposed	0
45660	5	-4.575611384	Non-Exposed	0
45662	5	-6.165817934	Non-Exposed	0
45664	5	-7.824046011	Non-Exposed	0
45672	5	-7.824046011	Non-Exposed	0
45673	5	-7.824046011	Non-Exposed	0
45674	5	-7.824046011	Non-Exposed	0
45675	5	-7.824046011	Non-Exposed	0
45688	5	-7.824046011	Non-Exposed	0
45690	5	-7.824046011	Non-Exposed	0
45691	5	-7.824046011	Non-Exposed	0
45692	5	-4.84089252	Non-Exposed	0
45699	5	-3.772261063	Non-Exposed	0
45702	5	-5.80914299	Non-Exposed	0
45706	5	-5.449140256	Non-Exposed	0
45715	5	-5.449140256	Non-Exposed	0
45717	5	-7.824046011	Non-Exposed	0
45721	5	-5.878135862	Non-Exposed	0
45722	5	-7.824046011	Non-Exposed	0
45723	5	-7.824046011	Non-Exposed	0
45724	5	-7.824046011	Non-Exposed	0
45730	5	-7.824046011	Non-Exposed	0
45734	5	-7.824046011	Non-Exposed	0
45738	5	-6.812445099	Non-Exposed	0
45741	5	-6.907755279	Non-Exposed	0
45744	5	-6.502290171	Non-Exposed	0
45753	5	-5.298317367	Non-Exposed	0
45754	5	-7.824046011	Non-Exposed	0
45756	5	-7.824046011	Non-Exposed	0
45759	5	-7.824046011	Non-Exposed	0
45765	5	-7.824046011	Non-Exposed	0
45766	5	-6.377127028	Non-Exposed	0
45767	5	-6.502290171	Non-Exposed	0
45772	5	-4.414549826	Non-Exposed	0
45775	5	-6.645391015	Non-Exposed	0
45778	5	-7.824046011	Non-Exposed	0
45782	5	-7.824046011	Non-Exposed	0
45784	5	-7.824046011	Non-Exposed	0
45785	5	-7.824046011	Non-Exposed	0
45787	5	-7.13089883	Non-Exposed	0
45788	5	-7.824046011	Non-Exposed	0
45789	5	-7.824046011	Non-Exposed	0
45790	5	-7.824046011	Non-Exposed	0
45791	5	-6.725433722	Non-Exposed	0
45792	5	-7.824046011	Non-Exposed	0
45793	5	-7.824046011	Non-Exposed	0
45803	5	-7.824046011	Non-Exposed	0
45810	5	-5.11599581	Non-Exposed	0
45813	5	-5.339139361	Non-Exposed	0
45816	5	-4.947660495	Non-Exposed	0
45817	5	-7.264430223	Non-Exposed	0
45819	5	-5.035953102	Non-Exposed	0
45823	5	-7.824046011	Non-Exposed	0
45827	5	-7.824046011	Non-Exposed	0
45828	5	-7.824046011	Non-Exposed	0
45830	5	-4.625372893	Non-Exposed	0
45833	5	-4.879607032	Non-Exposed	0
45835	5	-7.824046011	Non-Exposed	0
45836	5	-7.13089883	Non-Exposed	0
45837	5	-7.824046011	Non-Exposed	0
45838	5	-7.824046011	Non-Exposed	0
45845	5	-7.824046011	Non-Exposed	0
45850	5	-7.824046011	Non-Exposed	0
45851	5	-7.824046011	Non-Exposed	0
45853	5	-7.418580903	Non-Exposed	0
45855	5	-3.17725415	Non-Exposed	0
45859	5	-7.824046011	Non-Exposed	0
45869	5	-7.824046011	Non-Exposed	0
45871	5	-7.264430223	Non-Exposed	0
45878	5	-4.051285073	Non-Exposed	0
45879	5	-7.824046011	Non-Exposed	0
45880	5	-6.812445099	Non-Exposed	0
45881	5	-7.824046011	Non-Exposed	0
45883	5	-4.275866439	Non-Exposed	0
45886	5	-3.932225713	Non-Exposed	0
45889	5	-6.377127028	Non-Exposed	0
45891	5	-7.824046011	Non-Exposed	0
45893	5	-7.824046011	Non-Exposed	0
45894	5	-7.824046011	Non-Exposed	0
45903	5	-7.824046011	Non-Exposed	0
45905	5	-6.43775165	Non-Exposed	0
45907	5	-4.744432253	Non-Exposed	0
45909	5	-7.824046011	Non-Exposed	0
45910	5	-6.319968614	Non-Exposed	0
45911	5	-6.502290171	Non-Exposed	0
45914	5	-4.110473944	Non-Exposed	0
45918	5	-5.403677882	Non-Exposed	0
45920	5	-5.496768305	Non-Exposed	0
45922	5	-7.264430223	Non-Exposed	0
45923	5	-7.824046011	Non-Exposed	0
45924	5	-5.776353167	Non-Exposed	0
45925	5	-7.824046011	Non-Exposed	0
45927	5	-7.824046011	Non-Exposed	0
45934	5	-5.221356325	Non-Exposed	0
45936	5	-3.096658192	Non-Exposed	0
45937	5	-7.824046011	Non-Exposed	0
45938	5	-7.824046011	Non-Exposed	0
45939	5	-7.824046011	Non-Exposed	0
45944	5	-7.824046011	Non-Exposed	0
45945	5	-0.474815186	Non-Exposed	0
45951	5	-6.812445099	Non-Exposed	0
45953	5	-6.725433722	Non-Exposed	0
45957	5	-7.824046011	Non-Exposed	0
45965	5	-7.824046011	Non-Exposed	0
45968	5	-7.824046011	Non-Exposed	0
45970	5	-7.264430223	Non-Exposed	0
45973	5	-7.824046011	Non-Exposed	0
45974	5	-6.645391015	Non-Exposed	0
45976	5	-7.824046011	Non-Exposed	0
45978	5	-5.403677882	Non-Exposed	0
45981	5	-7.824046011	Non-Exposed	0
45982	5	-7.824046011	Non-Exposed	0
45992	5	-7.824046011	Non-Exposed	0
45995	5	-7.824046011	Non-Exposed	0
45996	5	-5.11599581	Non-Exposed	0
45997	5	-7.824046011	Non-Exposed	0
46001	5	-5.65499231	Non-Exposed	0
46004	5	-7.824046011	Non-Exposed	0
46005	5	-7.824046011	Non-Exposed	0
46010	5	-2.071473372	Non-Exposed	0
46017	5	-6.645391015	Non-Exposed	0
46021	5	-7.824046011	Non-Exposed	0
46028	5	-5.914503506	Non-Exposed	0
46029	5	-6.502290171	Non-Exposed	0
46031	5	-6.502290171	Non-Exposed	0
46035	5	-7.824046011	Non-Exposed	0
46036	5	-7.824046011	Non-Exposed	0
46037	5	-7.824046011	Non-Exposed	0
46038	5	-7.824046011	Non-Exposed	0
46040	5	-6.319968614	Non-Exposed	0
46043	5	-3.721402646	Non-Exposed	0
46047	5	-7.824046011	Non-Exposed	0
46050	5	-7.824046011	Non-Exposed	0
46058	5	-7.824046011	Non-Exposed	0
46059	5	-6.502290171	Non-Exposed	0
46060	5	-4.500810171	Non-Exposed	0
46061	5	-7.824046011	Non-Exposed	0
46065	5	-3.673006105	Non-Exposed	0
46067	5	-7.824046011	Non-Exposed	0
46068	5	-7.824046011	Non-Exposed	0
46069	5	-6.812445099	Non-Exposed	0
46073	5	-7.824046011	Non-Exposed	0
46075	5	-6.377127028	Non-Exposed	0
46076	5	-7.824046011	Non-Exposed	0
46077	5	-5.149897361	Non-Exposed	0
46084	5	-4.342805922	Non-Exposed	0
46085	5	-7.824046011	Non-Exposed	0
46087	5	-7.824046011	Non-Exposed	0
46093	5	-6.502290171	Non-Exposed	0
46094	5	-6.812445099	Non-Exposed	0
46100	5	-5.11599581	Non-Exposed	0
46102	5	-7.824046011	Non-Exposed	0
46103	5	-5.878135862	Non-Exposed	0
46104	5	-6.571283042	Non-Exposed	0
46109	5	-7.824046011	Non-Exposed	0
46112	5	-7.824046011	Non-Exposed	0
46115	5	-7.824046011	Non-Exposed	0
46116	5	-7.418580903	Non-Exposed	0
46119	5	-5.472670754	Non-Exposed	0
46123	5	-7.824046011	Non-Exposed	0
46127	5	-7.824046011	Non-Exposed	0
46129	5	-7.824046011	Non-Exposed	0
46135	5	-7.824046011	Non-Exposed	0
46138	5	-7.824046011	Non-Exposed	0
46140	5	-7.824046011	Non-Exposed	0
46141	5	-7.824046011	Non-Exposed	0
46144	5	-5.843044542	Non-Exposed	0
46145	5	-7.824046011	Non-Exposed	0
46146	5	-6.377127028	Non-Exposed	0
46148	5	-7.824046011	Non-Exposed	0
46149	5	-7.824046011	Non-Exposed	0
46150	5	-2.120263536	Non-Exposed	0
46151	5	-5.521460918	Non-Exposed	0
46153	5	-5.521460918	Non-Exposed	0
46156	5	-2.18036746	Non-Exposed	0
46158	5	-4.615220522	Non-Exposed	0
46159	5	-4.677740879	Non-Exposed	0
46162	5	-7.824046011	Non-Exposed	0
46166	5	-7.824046011	Non-Exposed	0
46170	5	-5.005647753	Non-Exposed	0
46171	5	-7.824046011	Non-Exposed	0
46175	5	-5.083205987	Non-Exposed	0
46176	5	-7.824046011	Non-Exposed	0
46177	5	-5.035953102	Non-Exposed	0
46184	5	-5.099466508	Non-Exposed	0
46188	5	-7.824046011	Non-Exposed	0
46190	5	-7.824046011	Non-Exposed	0
46195	5	-7.824046011	Non-Exposed	0
46196	5	-7.824046011	Non-Exposed	0
46197	5	-3.81217767	Non-Exposed	0
46201	5	-6.812445099	Non-Exposed	0
46202	5	-7.824046011	Non-Exposed	0
46204	5	-7.824046011	Non-Exposed	0
46209	5	-5.11599581	Non-Exposed	0
46212	5	-7.824046011	Non-Exposed	0
46218	5	-7.824046011	Non-Exposed	0
46226	5	-6.907755279	Non-Exposed	0
46232	5	-7.824046011	Non-Exposed	0
46237	5	-7.824046011	Non-Exposed	0
46239	5	-7.824046011	Non-Exposed	0
46242	5	-7.824046011	Non-Exposed	0
46243	5	-7.824046011	Non-Exposed	0
46246	5	-4.699480865	Non-Exposed	0
46249	5	-7.824046011	Non-Exposed	0
46252	5	-7.824046011	Non-Exposed	0
46254	5	-7.824046011	Non-Exposed	0
46258	5	-7.824046011	Non-Exposed	0
46259	5	-7.824046011	Non-Exposed	0
46261	5	-5.952243834	Non-Exposed	0
46262	5	-6.907755279	Non-Exposed	0
46264	5	-7.824046011	Non-Exposed	0
46268	5	-7.824046011	Non-Exposed	0
46269	5	-7.824046011	Non-Exposed	0
46270	5	-4.990832667	Non-Exposed	0
46271	5	-7.824046011	Non-Exposed	0
46273	5	-7.824046011	Non-Exposed	0
46275	5	-6.074846156	Non-Exposed	0
46278	5	-7.824046011	Non-Exposed	0
46281	5	-6.812445099	Non-Exposed	0
46282	5	-7.824046011	Non-Exposed	0
46292	5	-7.824046011	Non-Exposed	0
46293	5	-6.502290171	Non-Exposed	0
46299	5	-7.264430223	Non-Exposed	0
46300	5	-5.149897361	Non-Exposed	0
46310	5	-7.824046011	Non-Exposed	0
46312	5	-7.824046011	Non-Exposed	0
46315	5	-7.824046011	Non-Exposed	0
46316	5	-7.824046011	Non-Exposed	0
46317	5	-7.824046011	Non-Exposed	0
46318	5	-7.824046011	Non-Exposed	0
46320	5	-7.824046011	Non-Exposed	0
46322	5	-7.824046011	Non-Exposed	0
46326	5	-7.824046011	Non-Exposed	0
46329	5	-6.907755279	Non-Exposed	0
46331	5	-5.952243834	Non-Exposed	0
46333	5	-6.907755279	Non-Exposed	0
46334	5	-7.824046011	Non-Exposed	0
46342	5	-7.824046011	Non-Exposed	0
46345	5	-7.824046011	Non-Exposed	0
46346	5	-7.824046011	Non-Exposed	0
46348	5	-7.824046011	Non-Exposed	0
46349	5	-7.824046011	Non-Exposed	0
46352	5	-7.013115795	Non-Exposed	0
46354	5	-7.824046011	Non-Exposed	0
46355	5	-7.824046011	Non-Exposed	0
46357	5	-7.824046011	Non-Exposed	0
46358	5	-6.265901393	Non-Exposed	0
46359	5	-6.812445099	Non-Exposed	0
46360	5	-7.824046011	Non-Exposed	0
46367	5	-7.824046011	Non-Exposed	0
46368	5	-7.824046011	Non-Exposed	0
46369	5	-4.474141924	Non-Exposed	0
46372	5	-7.824046011	Non-Exposed	0
46375	5	-7.824046011	Non-Exposed	0
46380	5	-5.626821434	Non-Exposed	0
46383	5	-4.556380022	Non-Exposed	0
46385	5	-7.824046011	Non-Exposed	0
46386	5	-7.824046011	Non-Exposed	0
46387	5	-7.264430223	Non-Exposed	0
46394	5	-7.824046011	Non-Exposed	0
46398	5	-7.824046011	Non-Exposed	0
46402	5	-7.824046011	Non-Exposed	0
46403	5	-5.914503506	Non-Exposed	0
46406	5	-7.824046011	Non-Exposed	0
46408	5	-7.013115795	Non-Exposed	0
46410	5	-5.991464547	Non-Exposed	0
46412	5	-6.502290171	Non-Exposed	0
46419	5	-2.040220829	Non-Exposed	0
46422	5	-3.684887433	Non-Exposed	0
46425	5	-7.824046011	Non-Exposed	0
46427	5	-5.843044542	Non-Exposed	0
46428	5	-5.914503506	Non-Exposed	0
46429	5	-6.265901393	Non-Exposed	0
46436	5	-7.13089883	Non-Exposed	0
46442	5	-7.824046011	Non-Exposed	0
46445	5	-6.119297919	Non-Exposed	0
46446	5	-7.824046011	Non-Exposed	0
46447	5	-7.824046011	Non-Exposed	0
46451	5	-7.824046011	Non-Exposed	0
46452	5	-7.824046011	Non-Exposed	0
46456	5	-7.824046011	Non-Exposed	0
46457	5	-7.824046011	Non-Exposed	0
46460	5	-1.951928221	Non-Exposed	0
46462	5	-6.074846156	Non-Exposed	0
46465	5	-7.824046011	Non-Exposed	0
46466	5	-7.824046011	Non-Exposed	0
46470	5	-6.377127028	Non-Exposed	0
46473	5	-7.824046011	Non-Exposed	0
46476	5	-7.824046011	Non-Exposed	0
46477	5	-7.824046011	Non-Exposed	0
46478	5	-7.013115795	Non-Exposed	0
46480	5	-6.502290171	Non-Exposed	0
46481	5	-7.824046011	Non-Exposed	0
46483	5	-7.824046011	Non-Exposed	0
46485	5	-5.878135862	Non-Exposed	0
46488	5	-7.824046011	Non-Exposed	0
46491	5	-5.11599581	Non-Exposed	0
46493	5	-7.824046011	Non-Exposed	0
46495	5	-7.824046011	Non-Exposed	0
46496	5	-7.824046011	Non-Exposed	0
46497	5	-5.005647753	Non-Exposed	0
46500	5	-5.167289104	Non-Exposed	0
46501	5	-7.824046011	Non-Exposed	0
46503	5	-7.824046011	Non-Exposed	0
46504	5	-7.824046011	Non-Exposed	0
46507	5	-6.214608098	Non-Exposed	0
46509	5	-7.824046011	Non-Exposed	0
46510	5	-5.626821434	Non-Exposed	0
46513	5	-7.824046011	Non-Exposed	0
46520	5	-6.377127028	Non-Exposed	0
46522	5	-7.824046011	Non-Exposed	0
46524	5	-7.824046011	Non-Exposed	0
46536	5	-7.824046011	Non-Exposed	0
46537	5	-7.824046011	Non-Exposed	0
46538	5	-7.824046011	Non-Exposed	0
46541	5	-6.502290171	Non-Exposed	0
46546	5	-7.824046011	Non-Exposed	0
46548	5	-3.661264287	Non-Exposed	0
46549	5	-7.824046011	Non-Exposed	0
46554	5	-7.824046011	Non-Exposed	0
46560	5	-7.824046011	Non-Exposed	0
46562	5	-7.824046011	Non-Exposed	0
46563	5	-7.824046011	Non-Exposed	0
46565	5	-7.824046011	Non-Exposed	0
46566	5	-7.824046011	Non-Exposed	0
46568	5	-7.824046011	Non-Exposed	0
46571	5	-7.824046011	Non-Exposed	0
46574	5	-7.824046011	Non-Exposed	0
46575	5	-7.824046011	Non-Exposed	0
46578	5	-3.296837366	Non-Exposed	0
46580	5	-7.824046011	Non-Exposed	0
46584	5	-7.824046011	Non-Exposed	0
46586	5	-7.824046011	Non-Exposed	0
46593	5	-7.824046011	Non-Exposed	0
46594	5	-5.744604469	Non-Exposed	0
46595	5	-7.824046011	Non-Exposed	0
46597	5	-7.824046011	Non-Exposed	0
46598	5	-7.824046011	Non-Exposed	0
46601	5	-6.074846156	Non-Exposed	0
46603	5	-7.824046011	Non-Exposed	0
46604	5	-7.824046011	Non-Exposed	0
46607	5	-7.824046011	Non-Exposed	0
46609	5	-7.824046011	Non-Exposed	0
46612	5	-6.725433722	Non-Exposed	0
46616	5	-7.824046011	Non-Exposed	0
46619	5	-5.991464547	Non-Exposed	0
46627	5	-7.824046011	Non-Exposed	0
46629	5	-7.824046011	Non-Exposed	0
46636	5	-7.824046011	Non-Exposed	0
46642	5	-7.824046011	Non-Exposed	0
46645	5	-4.892852258	Non-Exposed	0
46646	5	-7.824046011	Non-Exposed	0
46655	5	-7.824046011	Non-Exposed	0
46656	5	-7.824046011	Non-Exposed	0
46660	5	-7.13089883	Non-Exposed	0
46665	5	-7.824046011	Non-Exposed	0
46666	5	-7.824046011	Non-Exposed	0
46670	5	-7.824046011	Non-Exposed	0
46675	5	-6.319968614	Non-Exposed	0
46676	5	-5.083205987	Non-Exposed	0
46680	5	-7.824046011	Non-Exposed	0
46682	5	-7.824046011	Non-Exposed	0
46684	5	-7.824046011	Non-Exposed	0
46687	5	-7.824046011	Non-Exposed	0
46691	5	-7.824046011	Non-Exposed	0
46692	5	-7.824046011	Non-Exposed	0
46693	5	-5.472670754	Non-Exposed	0
46699	5	-7.013115795	Non-Exposed	0
46703	5	-7.824046011	Non-Exposed	0
46704	5	-7.824046011	Non-Exposed	0
46705	5	-3.927136643	Non-Exposed	0
46706	5	-2.18036746	Non-Exposed	0
46707	5	-4.906275279	Non-Exposed	0
46709	5	-5.339139361	Non-Exposed	0
46710	5	-7.824046011	Non-Exposed	0
46712	5	-7.824046011	Non-Exposed	0
46713	5	-7.824046011	Non-Exposed	0
46716	5	-7.824046011	Non-Exposed	0
46717	5	-7.824046011	Non-Exposed	0
46721	5	-7.824046011	Non-Exposed	0
46725	5	-7.824046011	Non-Exposed	0
46731	5	-7.824046011	Non-Exposed	0
46732	5	-1.814005078	Non-Exposed	0
46733	5	-7.264430223	Non-Exposed	0
46734	5	-7.824046011	Non-Exposed	0
46736	5	-7.824046011	Non-Exposed	0
46738	5	-7.824046011	Non-Exposed	0
46740	5	-7.13089883	Non-Exposed	0
46741	5	-5.572754212	Non-Exposed	0
46744	5	-7.824046011	Non-Exposed	0
46746	5	-6.074846156	Non-Exposed	0
46752	5	-7.824046011	Non-Exposed	0
46754	5	-4.733003557	Non-Exposed	0
46756	5	-7.824046011	Non-Exposed	0
46761	5	-7.824046011	Non-Exposed	0
46763	5	-6.43775165	Non-Exposed	0
46767	5	-7.824046011	Non-Exposed	0
46771	5	-3.79423997	Non-Exposed	0
46773	5	-6.032286542	Non-Exposed	0
46777	5	-7.824046011	Non-Exposed	0
46778	5	-5.914503506	Non-Exposed	0
46779	5	-5.521460918	Non-Exposed	0
46780	5	-7.824046011	Non-Exposed	0
46781	5	-7.824046011	Non-Exposed	0
46782	5	-5.381698975	Non-Exposed	0
46784	5	-6.032286542	Non-Exposed	0
46788	5	-4.767689115	Non-Exposed	0
46792	5	-2.770990001	Non-Exposed	0
46794	5	-7.824046011	Non-Exposed	0
46797	5	-5.403677882	Non-Exposed	0
46804	5	-6.265901393	Non-Exposed	0
46806	5	-7.824046011	Non-Exposed	0
46808	5	-4.853631545	Non-Exposed	0
46811	5	-7.824046011	Non-Exposed	0
46812	5	-7.824046011	Non-Exposed	0
46814	5	-5.36019277	Non-Exposed	0
46819	5	-7.824046011	Non-Exposed	0
46820	5	-7.824046011	Non-Exposed	0
46822	5	-7.824046011	Non-Exposed	0
46829	5	-7.824046011	Non-Exposed	0
46835	5	-7.824046011	Non-Exposed	0
46836	5	-5.572754212	Non-Exposed	0
46838	5	-7.824046011	Non-Exposed	0
46841	5	-7.824046011	Non-Exposed	0
46846	5	-7.13089883	Non-Exposed	0
46849	5	-7.824046011	Non-Exposed	0
46852	5	-7.824046011	Non-Exposed	0
46854	5	-7.824046011	Non-Exposed	0
46856	5	-7.824046011	Non-Exposed	0
46857	5	-5.991464547	Non-Exposed	0
46863	5	-7.824046011	Non-Exposed	0
46864	5	-6.812445099	Non-Exposed	0
46867	5	-5.184988681	Non-Exposed	0
46875	5	-7.824046011	Non-Exposed	0
46876	5	-7.824046011	Non-Exposed	0
46879	5	-6.571283042	Non-Exposed	0
46883	5	-7.824046011	Non-Exposed	0
46893	5	-5.36019277	Non-Exposed	0
46896	5	-7.824046011	Non-Exposed	0
46897	5	-4.990832667	Non-Exposed	0
46898	5	-5.626821434	Non-Exposed	0
46899	5	-4.122744037	Non-Exposed	0
46901	5	-7.824046011	Non-Exposed	0
46902	5	-7.824046011	Non-Exposed	0
46905	5	-7.824046011	Non-Exposed	0
[truncated: 14,991 more rows]
