# Supplementary material for: Cumulative ROC curves for discriminating three or more ordinal outcomes with cutpoints on a shared continuous measurement scale
Source: PLoS One. 2019 Aug 30;14(8):e0221433. doi: 10.1371/journal.pone.0221433 (PMC6716631; doi:10.1371/journal.pone.0221433)
Supplement: S2 File — Demonstration dataset comprising a ternary ordinal outcome representing levels of self-reported tobacco smoke exposure and a predictor representing measurements of a tobacco-specific biomarker in urine. (ZIP) [file pone.0221433.s003.zip › S2_File_README.txt]

Cumulative ROC curves for discriminating three or more ordinal outcomes with cutpoints on a shared continuous measurement scale
SUPPORTING INFORMATION -- S2 File

Data, NHANES Tobacco Smoke Exposure. For demonstration of cumulative ROC curve analysis for a ternary ordinal outcome of self-reported tobacco smoke exposure.
    NHANES: National Health and Nutrition Examination Survey

File:   S2_File_nhanes.csv
        Comma-delimited text file with 5 variables
        16990 records

Variables
    SEQN        Unique identifier for NHANES participant
                Numeric
                Original NHANES variable
    SDDSRVYR    NHANES cycle
                Original NHANES variable
                Numeric
                    5 => 2007 - 2008
                    6 => 2009 - 2010
                    7 => 2011 - 2012
    urxnalLN    Ln NNAL, Urine [ng/mL]: natural log transformed from URXNAL (original NHANES variable)
                    NNAL: 4-[methylnitrosamino]-1-[3-pyridyl]-1-butanol (CAS No. 76014-81-8)
                Numeric
    shsX3_C     Tobacco Smoke Exposure
                Character
                Three categories of self-reported tobacco smoke exposure
                    Non-exposed: non-user of tobacco products and not exposed to secondhand tobacco smoke
                    SHS Exposed: non-user of tobacco products exposed to secondhand tobacco smoke
                        SHS: secondhand tobacco smoke
                    Combusted, Exlusive: user of combusted tobacco products exclusively (exclusive smoker)
    shsX3       Tobacco Smoke Exposure
                Numeric
                Three categories of tobacco smoke exposure, corresponding to shsX3_C
                    0 => Non-exposed
                    1 => SHS Exposed
                    2 => Combusted, Exlusive
